# Supplementary material for: Detection of genomic signatures of recent selection in commercial broiler chickens
Source: BMC Genet. 2016 Aug 26;17(1):122. doi: 10.1186/s12863-016-0430-1 (PMC5002100; doi:10.1186/s12863-016-0430-1)
Supplement: Additional file 1: — Table S1. Putative selection regions detected by XP-EHH test (XLSX 99 kb) [file 12863_2016_430_MOESM1_ESM.xlsx]

## Sheet: Sheet1
Table S1 Putative selection regions detected by XPEHH test
Case Population	Chromosome	Control Population					Average P Value	Minimum P Value
		FL1	FL2	ML1	ML2	ML3
FL1	1	NT	NS	33315391-33413808	NS	NS	0.0133605	0.00614244
FL1	1	NT	NS	48173154-49238540	NS	NS	0.0171296	0.00231509
FL1	1	NT	NS	59351959-60118692	NS	60013950-60118692	0.016592	0.00012207
FL1	1	NT	NS	65512044-65512044	NS	NS	0.0394891	0.0394891
FL1	1	NT	NS	86291454-87047495	86315602-86320147	NS	0.0224176	0.00538074
FL1	1	NT	NS	104552362-104552362	NS	NS	0.0196336	0.0196336
FL1	1	NT	NS	131781097-131890483	131890483-131890483	NS	0.0400707	0.0173631
FL1	1	NT	NS	167102445-167190786	NS	NS	0.0300073	0.0180954
FL1	1	NT	NS	174405680-174642595	NS	NS	0.0429998	0.0355651
FL1	1	NT	175285751-176691881	175033722-176140330	175124634-176616035	174998101-175288273	0.0300329	0.00718256
FL1	1	NT	NS	177486939-177486939	NS	177377321-177733565	0.0448188	0.0409457
FL1	1	NT	179013092-179138512	178038096-180523467	179474998-179567168	178777643-179921524	0.0286329	0.00116055
FL1	1	NT	NS	188167358-192493800	NS	NS	0.00849645	6.95734e-05
FL1	1	NT	NS	NS	30585156-30827382	30100449-30819541	0.0355091	0.021867
FL1	1	NT	34882129-34882129	NS	34882129-34893352	34564179-35193167	0.0277889	0.00529446
FL1	1	NT	NS	NS	124246403-124246403	NS	0.0450417	0.0450417
FL1	1	NT	NS	NS	124694854-124797611	NS	0.0362904	0.0298851
FL1	1	NT	NS	NS	128405826-129399810	NS	0.0179751	0.00682829
FL1	1	NT	NS	NS	132216336-132393292	NS	0.0320802	0.0226851
FL1	1	NT	152161412-152754115	NS	152461232-152570062	152011918-152616423	0.0314177	0.0146495
FL1	1	NT	NS	NS	153763889-154057551	NS	0.0377829	0.0251152
FL1	1	NT	NS	NS	154260689-154681413	NS	0.0391208	0.030505
FL1	1	NT	NS	NS	164942587-165018924	NS	0.0425192	0.032683
FL1	1	NT	NS	NS	171386992-171675107	NS	0.0415736	0.0302351
FL1	1	NT	NS	NS	173151212-173467571	NS	0.0332411	0.0195565
FL1	1	NT	NS	NS	174878111-174912328	NS	0.0391652	0.038187
FL1	1	NT	177029291-177100183	NS	176901184-177217034	NS	0.0367614	0.0239965
FL1	1	NT	181570603-182219905	NS	181361780-181837337	181361780-182355230	0.0360132	0.0187033
FL1	1	NT	NS	NS	NS	31502658-31601699	0.0496503	0.0496503
FL1	1	NT	NS	NS	NS	145003392-145211018	0.0409784	0.0313956
FL1	1	NT	NS	NS	NS	145418965-145590294	0.0286603	0.0172027
FL1	10	NT	NS	1124608-1257517	NS	NS	0.0247647	0.0181609
FL1	10	NT	NS	NS	11470359-11615178	NS	0.0288903	0.024736
FL1	11	NT	NS	25919-1286157	NS	577966-713789	0.0187642	0.00075701
FL1	11	NT	NS	8980801-9022226	NS	NS	0.0341466	0.0246303
FL1	12	NT	NS	13966734-13966734	NS	NS	0.0470824	0.0470824
FL1	12	NT	14535476-14725754	14215746-14559454	NS	NS	0.0424552	0.0306501
FL1	12	NT	11036355-11543726	NS	NS	10305831-11543726	0.0308745	0.0100825
FL1	12	NT	11893499-12316098	NS	NS	NS	0.0378333	0.0266749
FL1	12	NT	12684481-13345451	NS	NS	NS	0.010984	0.00494309
FL1	13	NT	NS	1324042-1324042	NS	NS	0.0466327	0.0466327
FL1	13	NT	2885049-4109323	1827551-2977882	1573598-4648247	1704605-4074792	0.019306	0.00048718
FL1	13	NT	9745235-10115988	9908450-10821762	10316350-10603743	9008911-10603743	0.0225112	7.214e-05
FL1	13	NT	NS	NS	8158818-8158818	NS	0.0469551	0.0469551
FL1	13	NT	NS	NS	8392008-8413657	8392008-8677449	0.0401336	0.0321143
FL1	13	NT	NS	NS	NS	12771522-12804898	0.0477413	0.0456006
FL1	14	NT	NS	3140593-3398117	2573727-3207291	2936320-3179018	0.035376	0.0122942
FL1	14	NT	NS	3655971-3921248	NS	NS	0.0478955	0.0455819
FL1	14	NT	NS	6989198-7060762	NS	NS	0.0461151	0.0446271
FL1	14	NT	NS	NS	NS	5983979-6330862	0.0336637	0.0196879
FL1	14	NT	NS	NS	NS	6536648-6536648	0.048717	0.048717
FL1	14	NT	NS	NS	NS	7162327-7162327	0.0450853	0.0450853
FL1	15	NT	NS	NS	6466522-6466522	NS	0.0466058	0.0466058
FL1	15	NT	7662404-7791417	NS	NS	NS	0.0354219	0.0240986
FL1	15	NT	NS	NS	NS	1751535-1965691	0.034409	0.0249683
FL1	17	NT	NS	4796213-5610050	NS	NS	0.0127782	0.00027284
FL1	17	NT	NS	5880898-5945751	NS	NS	0.0464279	0.0453632
FL1	17	NT	NS	8652727-8749090	NS	NS	0.0302938	0.0205956
FL1	17	NT	2029804-2184717	NS	1700117-2099917	NS	0.0272597	0.00608392
FL1	18	NT	NS	4057106-4474085	NS	NS	0.0200045	0.00636512
FL1	18	NT	7750-1442158	NS	7750-959202	798875-950320	0.0113956	0.0001286
FL1	18	NT	NS	NS	4623120-4623120	NS	0.0271271	0.0271271
FL1	18	NT	NS	NS	6592847-6868903	6608632-6608632	0.0324019	0.0250095
FL1	18	NT	NS	NS	7678513-8049335	7947102-8273072	0.0309907	0.00679175
FL1	18	NT	NS	NS	NS	6889366-6893186	0.0485629	0.0482302
FL1	19	NT	NS	NS	3013383-3022646	NS	0.0470769	0.0454418
FL1	19	NT	NS	NS	5531922-5531922	NS	0.0399959	0.0399959
FL1	19	NT	4851372-5105472	NS	NS	NS	0.0316091	0.017503
FL1	2	NT	7535769-10272207	8014242-13479977	9978682-13389637	11784859-12814158	0.025302	1.33732e-05
FL1	2	NT	NS	34002325-38178630	NS	NS	0.0080851	0.00045303
FL1	2	NT	NS	38843447-38922668	NS	NS	0.0477007	0.0444278
FL1	2	NT	NS	60790750-60790750	NS	NS	0.0491893	0.0491893
FL1	2	NT	61533994-61533994	61349998-61827193	61185570-61749432	NS	0.0241273	0.00852832
FL1	2	NT	NS	62465237-62557946	NS	NS	0.0432042	0.040052
FL1	2	NT	NS	65047111-65686121	NS	NS	0.00831286	0.00042214
FL1	2	NT	NS	101750593-102039966	NS	NS	0.0250857	0.0110904
FL1	2	NT	NS	130820643-131286730	NS	NS	0.00839731	0.00227098
FL1	2	NT	94310099-94593546	NS	96354743-96363942	94528447-96400392	0.0435647	0.0353372
FL1	2	NT	NS	NS	96610235-96631988	NS	0.0449181	0.0440526
FL1	2	NT	111754797-113076478	NS	111897885-112370893	NS	0.0230968	0.00437233
FL1	2	NT	NS	NS	143941942-144384702	NS	0.0455006	0.0399338
FL1	2	NT	29942466-30875973	NS	NS	30753327-30811670	0.025075	0.0105203
FL1	2	NT	92598766-92635195	NS	NS	NS	0.0486529	0.0480737
FL1	2	NT	92854845-92854845	NS	NS	NS	0.0351356	0.0351356
FL1	2	NT	93485771-93740587	NS	NS	NS	0.047726	0.0464517
FL1	2	NT	140406439-141539326	NS	NS	NS	0.0272809	0.0112247
FL1	2	NT	141809753-142009292	NS	NS	NS	0.0454548	0.0373612
FL1	2	NT	NS	NS	NS	15252988-15252988	0.0407114	0.0407114
FL1	20	NT	NS	3990314-4337606	NS	NS	0.00988634	0.00123245
FL1	20	NT	NS	9125945-9257802	NS	NS	0.0214095	0.00725269
FL1	21	NT	1146806-2180693	761105-2180693	1043567-1186657	899706-2196256	0.0353799	0.00854285
FL1	22	NT	NS	NS	2899244-2899244	NS	0.0453608	0.0453608
FL1	23	NT	NS	98420-397054	NS	NS	0.0287524	0.00713037
FL1	23	NT	NS	2954513-2997358	NS	NS	0.0428216	0.0394364
FL1	23	NT	NS	3547189-3563618	NS	NS	0.0413893	0.0368225
FL1	23	NT	NS	3837239-3837239	NS	3831869-4428443	0.0219918	0.00725893
FL1	24	NT	NS	NS	117007-414319	NS	0.0339554	0.0194597
FL1	24	NT	NS	NS	NS	2440649-2673034	0.0367277	0.0148869
FL1	25	NT	NS	NS	488740-505092	NS	0.0448341	0.0422023
FL1	26	NT	NS	2809757-3065635	NS	2989185-3031280	0.0251009	0.00318196
FL1	26	NT	NS	NS	1505429-1524413	NS	0.0441172	0.0373868
FL1	27	NT	NS	1294460-1380122	NS	NS	0.00943035	0.00366516
FL1	27	NT	NS	2647678-2750819	NS	NS	0.0397873	0.0276438
FL1	28	NT	NS	5705-168789	5705-812169	5705-441108	0.0264984	0.00042606
FL1	28	NT	NS	NS	NS	830228-830228	0.0492449	0.0492449
FL1	3	NT	NS	20962479-21094220	NS	NS	0.0445925	0.0438759
FL1	3	NT	30676383-35682536	31351795-34431909	30970816-35659161	31267534-35442401	0.0161399	0.00051896
FL1	3	NT	38283342-38308962	37758691-39142127	37831169-38246153	NS	0.0192673	0.00168428
FL1	3	NT	NS	107132237-107132237	NS	NS	0.0312665	0.0312665
FL1	3	NT	NS	108453167-108453167	NS	NS	0.048034	0.048034
FL1	3	NT	NS	108663392-108950667	NS	NS	0.0338288	0.021567
FL1	3	NT	55279824-56208981	NS	55564021-56208981	55839874-56163256	0.0132784	0.00108489
FL1	3	NT	56597388-59276677	NS	56597388-59276677	56619314-56619314	0.0128158	0.00067665
FL1	3	NT	NS	NS	NS	7936334-8202969	0.0227157	0.0124878
FL1	3	NT	NS	NS	NS	8499312-9941483	0.0116456	0.00046228
FL1	3	NT	NS	NS	NS	10319056-10494084	0.0266712	0.00693951
FL1	3	NT	NS	NS	NS	13022205-13022205	0.0469996	0.0469996
FL1	3	NT	NS	NS	NS	35719953-35773651	0.0458126	0.0442063
FL1	3	NT	NS	NS	NS	78803403-78872391	0.0390587	0.0301579
FL1	4	NT	NS	22853921-22893791	NS	NS	0.0440883	0.0424071
FL1	4	NT	NS	23113632-23113632	NS	NS	0.0457822	0.0457822
FL1	4	NT	NS	29904792-30180169	NS	NS	0.0161765	0.00355347
FL1	4	NT	NS	30499768-30535811	NS	NS	0.0444711	0.0429349
FL1	4	NT	NS	52815780-53264752	NS	NS	0.0341014	0.0104246
FL1	4	NT	NS	78240209-78906714	NS	NS	0.0307243	0.012773
FL1	4	NT	NS	79154116-79197705	NS	NS	0.0393199	0.0324475
FL1	4	NT	NS	85562908-85619666	NS	NS	0.0395653	0.0270191
FL1	4	NT	NS	NS	5923206-6065735	NS	0.0397082	0.0306201
FL1	4	NT	NS	NS	51295477-51405848	NS	0.0410811	0.0361159
FL1	4	NT	NS	NS	51652148-52448992	NS	0.030587	0.0190093
FL1	4	NT	71989252-73582484	NS	72937894-73527443	72875428-73282709	0.0318453	0.0154387
FL1	4	NT	74534576-74732708	NS	73859549-75155124	NS	0.0361926	0.0130965
FL1	4	NT	75486265-75761457	NS	75376650-75915411	NS	0.0288308	0.0140732
FL1	4	NT	NS	NS	76748390-77011770	NS	0.0293159	0.0184079
FL1	4	NT	NS	NS	79552890-79552890	NS	0.0468148	0.0468148
FL1	4	NT	NS	NS	79806483-80355298	NS	0.0391268	0.0138558
FL1	4	NT	NS	NS	80634121-81092176	NS	0.0390436	0.0227525
FL1	4	NT	NS	NS	81339327-81402304	NS	0.0412518	0.0325947
FL1	4	NT	NS	NS	81652687-81773000	NS	0.0318962	0.0142261
FL1	4	NT	NS	NS	81979262-82155297	NS	0.0386238	0.0327918
FL1	4	NT	42003601-42788970	NS	NS	NS	0.0417782	0.0359054
FL1	4	NT	45915475-45982565	NS	NS	NS	0.0480121	0.047245
FL1	4	NT	46366487-47610221	NS	NS	NS	0.0393038	0.0257099
FL1	4	NT	61882053-62116857	NS	NS	NS	0.0391756	0.037193
FL1	4	NT	69533548-69533548	NS	NS	NS	0.0499701	0.0499701
FL1	4	NT	84076121-84276962	NS	NS	84101674-84163238	0.0290033	0.0164889
FL1	4	NT	NS	NS	NS	57631018-57703145	0.0418369	0.0376869
FL1	4	NT	NS	NS	NS	85135134-85202790	0.0413698	0.0343969
FL1	4	NT	NS	NS	NS	88090257-88575290	0.0184938	0.00068725
FL1	5	NT	NS	22868177-25008371	NS	NS	0.0259507	0.00615463
FL1	5	NT	NS	25227266-25450675	NS	NS	0.0233033	0.00924105
FL1	5	NT	NS	42372572-42832590	NS	NS	0.0404867	0.0270358
FL1	5	NT	18535322-18929315	NS	NS	NS	0.031782	0.0200662
FL1	5	NT	19165021-20629474	NS	NS	NS	0.0200228	0.0106804
FL1	6	NT	NS	5154441-5181167	NS	NS	0.0440779	0.0404643
FL1	6	NT	15390233-22068524	16052729-22238553	NS	16203901-21736031	0.0110011	2.0788e-06
FL1	6	NT	NS	22997202-23003481	NS	NS	0.0393635	0.0322733
FL1	6	NT	NS	25219649-25317603	NS	NS	0.0321913	0.0154053
FL1	6	NT	2374194-3174970	NS	2566161-3098531	NS	0.0261021	0.0067102
FL1	6	NT	27170406-27272509	NS	NS	27069865-27471072	0.0257941	0.0108251
FL1	6	NT	NS	NS	NS	26284807-26284807	0.0480645	0.0480645
FL1	7	NT	NS	6006343-6340789	NS	NS	0.0440603	0.0352057
FL1	7	NT	NS	9414486-9675369	NS	NS	0.0396984	0.0325945
FL1	7	NT	12447734-12491274	12431731-13399819	NS	NS	0.025803	0.00057013
FL1	7	NT	NS	NS	4688860-4688860	NS	0.049552	0.049552
FL1	7	NT	NS	NS	4891329-4891329	NS	0.0287729	0.0287729
FL1	7	NT	NS	NS	24492193-24743765	NS	0.0465034	0.040033
FL1	7	NT	NS	NS	31266379-32624145	32394976-32397068	0.0360808	0.0162049
FL1	7	NT	NS	NS	NS	3505542-3505542	0.044479	0.044479
FL1	7	NT	NS	NS	NS	4084468-4191864	0.0436797	0.0383457
FL1	7	NT	NS	NS	NS	4846488-4846488	0.0458153	0.0458153
FL1	7	NT	NS	NS	NS	24833684-25238735	0.00424018	0.00050343
FL1	8	NT	NS	8614390-9512973	NS	NS	0.0226219	0.0148391
FL1	8	NT	NS	10137042-10231578	NS	NS	0.049044	0.0481024
FL1	8	NT	NS	11761654-12028338	NS	NS	0.0415024	0.0322648
FL1	8	NT	NS	13322017-13339422	NS	NS	0.0323026	0.0318375
FL1	8	NT	NS	NS	4044278-4044354	NS	0.0464373	0.0463558
FL1	8	NT	3910834-3963971	NS	NS	NS	0.0409689	0.0351308
FL1	8	NT	6765283-6822394	NS	NS	NS	0.0452133	0.0423902
FL1	8	NT	NS	NS	NS	26154838-26514219	0.0301285	0.0172128
FL1	9	NT	NS	2191458-2191458	NS	NS	0.0389171	0.0389171
FL1	9	NT	NS	2994759-3230816	NS	NS	0.0382696	0.0288269
FL1	9	NT	NS	4625662-4664471	NS	NS	0.0354551	0.0293151
FL1	9	NT	NS	12602516-13620213	NS	NS	0.0196345	0.00108001
FL1	9	NT	NS	13975224-14176622	NS	NS	0.0207003	0.00458125
FL1	9	NT	NS	NS	22093988-22136758	NS	0.0428488	0.0402532
FL1	9	NT	1023272-1023272	NS	NS	NS	0.0475382	0.0475382
FL1	9	NT	8115908-9053462	NS	NS	NS	0.0394996	0.0339331
FL1	9	NT	9934766-10037944	NS	NS	NS	0.0402034	0.0323504
FL1	9	NT	15235291-15235291	NS	NS	NS	0.0492384	0.0492384
FL1	9	NT	16017415-16017415	NS	NS	NS	0.0487256	0.0487256
FL1	Z	NT	NS	2137235-2148744	NS	NS	0.0208519	0.0180302
FL1	Z	NT	NS	9693895-9704937	NS	NS	0.0471661	0.0452295
FL1	Z	NT	NS	22840618-22840618	NS	NS	0.0449536	0.0449536
FL1	Z	NT	NS	NS	13531135-13850349	NS	0.0285442	0.0263765
FL1	Z	NT	NS	NS	14095405-15025284	14669569-14952924	0.0351847	0.00758496
FL1	Z	NT	34324250-36150265	NS	34324250-34730668	34324250-36150265	0.0214477	0.00011357
FL1	Z	NT	NS	NS	36703186-37281733	NS	0.0365974	0.0221417
FL1	Z	NT	33584828-34080712	NS	NS	33651936-33766575	0.0140492	0.00131637
FL1	Z	NT	43844712-44048335	NS	NS	NS	0.0464149	0.0450599
FL1	Z	NT	44499020-46808778	NS	NS	NS	0.016644	0.00192327
FL1	Z	NT	47042008-47151196	NS	NS	NS	0.045369	0.0448661
FL1	Z	NT	NS	NS	NS	2068167-2068167	0.0411651	0.0411651
FL1	Z	NT	NS	NS	NS	9745318-10375949	0.0239717	0.0184721
FL1	Z	NT	NS	NS	NS	10636798-10870883	0.0452089	0.0356586
FL1	Z	NT	NS	NS	NS	12174231-12248339	0.0498784	0.0497792
FL2	1	30845456-33470267	NT	31098665-33670141	29669232-33571268	28883449-33571268	0.019455	8.13446e-05
FL2	1	39417024-40072376	NT	39483722-40715113	NS	39939994-40253060	0.0272351	0.00994985
FL2	1	NS	NT	47327570-47327570	NS	NS	0.047999	0.047999
FL2	1	NS	NT	48272269-48502850	NS	NS	0.0360039	0.0272722
FL2	1	NS	NT	48787569-49221480	NS	NS	0.0356384	0.0226552
FL2	1	54653330-57459452	NT	56351859-57402158	55112889-57352278	56888877-57423618	0.0194751	0.00073147
FL2	1	NS	NT	59321288-60013950	NS	NS	0.0255721	0.00088782
FL2	1	NS	NT	81297466-81312095	NS	81297466-81312095	0.03472	0.0243542
FL2	1	NS	NT	86320147-86987977	NS	NS	0.0338713	0.0218395
FL2	1	NS	NT	103914418-103942148	NS	NS	0.0275044	0.0219838
FL2	1	NS	NT	104472594-105631617	104435119-105486669	105441599-105678377	0.0270701	0.00894014
FL2	1	NS	NT	105859513-105859513	NS	NS	0.0495986	0.0495986
FL2	1	NS	NT	131966818-132046267	131890483-132229020	NS	0.0300555	0.0199741
FL2	1	NS	NT	166937022-167190786	NS	NS	0.0108047	0.00271205
FL2	1	NS	NT	179567168-179679779	NS	NS	0.0393639	0.0292948
FL2	1	NS	NT	188547686-189690789	NS	NS	0.0145764	0.0010003
FL2	1	NS	NT	NS	118316-348336	192286-192286	0.0306694	0.0158678
FL2	1	NS	NT	NS	2451909-2451909	NS	0.0493391	0.0493391
FL2	1	NS	NT	NS	85548618-85691850	NS	0.043626	0.0381226
FL2	1	NS	NT	NS	86248011-86248011	NS	0.0484673	0.0484673
FL2	1	NS	NT	NS	123997976-127775349	NS	0.0181586	0.00155303
FL2	1	NS	NT	NS	128058125-129399810	NS	0.0225439	0.00635628
FL2	1	NS	NT	NS	170460601-171003772	NS	0.0301908	0.0101098
FL2	1	NS	NT	NS	171386992-172410033	171794048-172247673	0.0229774	0.00226466
FL2	1	NS	NT	NS	185795438-186032168	NS	0.0341141	0.0151657
FL2	1	NS	NT	NS	190704893-191009787	NS	0.037913	0.0303545
FL2	1	NS	NT	NS	191416091-192218216	NS	0.0285167	0.0150599
FL2	1	15741498-15741498	NT	NS	NS	NS	0.0483294	0.0483294
FL2	1	17030486-17068750	NT	NS	NS	NS	0.0475725	0.0467992
FL2	1	80103466-81131296	NT	NS	NS	80160418-80902607	0.0327949	0.0168376
FL2	1	110818632-110861241	NT	NS	NS	NS	0.0455936	0.0433273
FL2	1	111246399-111812647	NT	NS	NS	NS	0.0383689	0.0233297
FL2	1	NS	NT	NS	NS	109270987-109270987	0.0462388	0.0462388
FL2	1	NS	NT	NS	NS	109498561-109519322	0.0331868	0.0239395
FL2	1	NS	NT	NS	NS	129452166-129604672	0.0350485	0.030322
FL2	1	NS	NT	NS	NS	145145403-145145403	0.0394284	0.0394284
FL2	1	NS	NT	NS	NS	145387047-145693492	0.0316384	0.0132323
FL2	1	NS	NT	NS	NS	171082488-171082488	0.0479741	0.0479741
FL2	10	NS	NT	4302334-4370369	NS	NS	0.0444865	0.0410366
FL2	10	NS	NT	11731547-12155917	11592655-11893610	11850838-12054815	0.038366	0.0225628
FL2	10	NS	NT	NS	2569204-2569204	NS	0.0424679	0.0424679
FL2	10	3215207-3267117	NT	NS	NS	NS	0.0412653	0.0349506
FL2	11	NS	NT	753170-1350064	NS	NS	0.0245198	0.00273406
FL2	11	6538951-8521300	NT	7631392-8603068	6633889-8377491	NS	0.0148132	0.00049592
FL2	11	NS	NT	8980801-9576259	NS	NS	0.0343532	0.0172369
FL2	11	NS	NT	16988320-17535141	NS	NS	0.0256043	0.0112429
FL2	11	6134213-6184437	NT	NS	NS	NS	0.0341629	0.025315
FL2	11	16480983-16500113	NT	NS	NS	NS	0.0477233	0.0448306
FL2	12	NS	NT	16353522-16523031	NS	NS	0.0249396	0.00427263
FL2	12	NS	NT	16808732-16994792	NS	NS	0.0446027	0.0413435
FL2	12	NS	NT	NS	1686198-1692722	NS	0.0419121	0.0372625
FL2	12	2224120-2634716	NT	NS	2107300-2313754	NS	0.0397643	0.0239018
FL2	12	NS	NT	NS	2662510-3097094	NS	0.0257322	0.0109915
FL2	13	NS	NT	10191437-10308205	NS	NS	0.0176144	0.00448673
FL2	13	NS	NT	10801700-10801700	NS	NS	0.040558	0.040558
FL2	13	NS	NT	NS	1618772-2166354	NS	0.0376794	0.0249638
FL2	13	NS	NT	NS	2738477-2743630	NS	0.039195	0.0307265
FL2	13	NS	NT	NS	6709371-6806401	NS	0.0460414	0.0395097
FL2	13	NS	NT	NS	7027870-7040555	NS	0.049547	0.049156
FL2	13	NS	NT	NS	NS	7900399-7909631	0.048119	0.0464987
FL2	15	NS	NT	NS	6390086-6648999	NS	0.0325334	0.0133577
FL2	15	NS	NT	NS	NS	6107174-6107174	0.0443741	0.0443741
FL2	17	NS	NT	NS	NS	2980124-3584287	0.0354246	0.0169451
FL2	18	NS	NT	NS	2855392-2956072	NS	0.0390148	0.0248862
FL2	19	NS	NT	NS	3245586-3245586	NS	0.0349501	0.0349501
FL2	19	NS	NT	NS	5550006-5722225	NS	0.0459443	0.0451781
FL2	2	NS	NT	9796620-10050831	NS	NS	0.0278113	0.00900336
FL2	2	16696560-19974677	NT	16228799-20502812	15751621-19954843	15303877-19974677	0.00979874	9.306e-05
FL2	2	NS	NT	32376653-32530617	NS	NS	0.0420296	0.0389865
FL2	2	NS	NT	33392764-38036292	33392764-33392764	NS	0.0214768	0.000873
FL2	2	65617151-66401094	NT	64933158-65956136	NS	65566772-66192635	0.0132639	5.74213e-06
FL2	2	78013744-81930282	NT	81248398-81742143	78162829-80856675	79845591-80888724	0.0110312	0.00068859
FL2	2	82270314-89067093	NT	83146274-88497583	85225735-89198092	84515653-89067093	0.0144397	9.95629e-05
FL2	2	NS	NT	101687998-102076885	NS	NS	0.0118884	0.00156259
FL2	2	NS	NT	NS	32759939-32759939	NS	0.0447138	0.0447138
FL2	2	NS	NT	NS	67426351-67621559	67442186-67442186	0.0456997	0.0350717
FL2	2	NS	NT	NS	67987668-68024379	NS	0.0397364	0.0340656
FL2	2	NS	NT	NS	75932157-75944705	NS	0.0401798	0.0400889
FL2	2	2013854-2035262	NT	NS	NS	NS	0.0426015	0.0422479
FL2	2	41190904-42052803	NT	NS	NS	42012949-42081111	0.0210167	0.00395622
FL2	2	46646477-46903464	NT	NS	NS	46673569-47185723	0.0321601	0.0159654
FL2	2	53437483-53437483	NT	NS	NS	NS	0.044391	0.044391
FL2	2	54090895-55617231	NT	NS	NS	55395294-55617231	0.0346006	0.0216673
FL2	2	66972573-67154257	NT	NS	NS	NS	0.045463	0.0415923
FL2	2	107142954-107142954	NT	NS	NS	NS	0.0463565	0.0463565
FL2	2	126030129-126165894	NT	NS	NS	NS	0.0412501	0.0320943
FL2	2	133644033-133770652	NT	NS	NS	NS	0.0461124	0.0411629
FL2	2	NS	NT	NS	NS	895299-904639	0.0330861	0.0292479
FL2	2	NS	NT	NS	NS	42354137-42354137	0.0474715	0.0474715
FL2	2	NS	NT	NS	NS	66732806-66774441	0.0475912	0.0468292
FL2	20	NS	NT	3990314-4361811	NS	NS	0.00291759	0.00010884
FL2	20	NS	NT	9125945-9276128	NS	NS	0.0117457	0.00399372
FL2	20	NS	NT	10691495-10865246	NS	NS	0.0407076	0.0342554
FL2	20	NS	NT	NS	8606060-9122999	NS	0.0315968	0.00726765
FL2	21	4595830-4872974	NT	NS	NS	NS	0.0415666	0.0297288
FL2	22	NS	NT	40186-166407	NS	40186-808683	0.0283039	0.00756192
FL2	22	NS	NT	899692-899692	NS	NS	0.0488071	0.0488071
FL2	22	NS	NT	NS	NS	1308967-1308967	0.048675	0.048675
FL2	23	NS	NT	148361-377343	NS	NS	0.0302973	0.0105665
FL2	23	NS	NT	2438963-3023997	2376237-2606983	NS	0.0239917	0.00329688
FL2	23	NS	NT	3408073-3610916	NS	3423712-3547189	0.0255754	0.00667407
FL2	23	NS	NT	NS	2079978-2079978	NS	0.0435101	0.0435101
FL2	23	NS	NT	NS	4219844-4447044	NS	0.0358883	0.0223785
FL2	23	NS	NT	NS	NS	2126945-2126945	0.0458472	0.0458472
FL2	24	NS	NT	NS	13925-317365	NS	0.0379345	0.0237762
FL2	24	NS	NT	NS	2714267-2977319	2498677-3018250	0.0312922	0.0122219
FL2	24	NS	NT	NS	3328625-3328625	NS	0.0434105	0.0434105
FL2	24	NS	NT	NS	3936152-3936152	NS	0.0355552	0.0355552
FL2	24	NS	NT	NS	NS	3469300-3479309	0.0389218	0.0367711
FL2	25	NS	NT	NS	346107-503855	NS	0.0462404	0.0431902
FL2	25	NS	NT	NS	NS	956099-1227955	0.0437884	0.039392
FL2	26	1620059-1652541	NT	1549096-1939948	1449996-1953919	1345213-2054288	0.0254683	0.00123947
FL2	27	NS	NT	NS	NS	144855-144855	0.0488375	0.0488375
FL2	27	NS	NT	NS	NS	1450467-2609045	0.0206397	0.00392446
FL2	28	NS	NT	1740689-1751945	NS	NS	0.0457569	0.0453176
FL2	3	NS	NT	20937674-20962479	NS	NS	0.0486566	0.0477625
FL2	3	NS	NT	38146353-38186116	NS	NS	0.0470834	0.0451394
FL2	3	NS	NT	38441335-38515072	NS	NS	0.0388652	0.0245306
FL2	3	NS	NT	66749837-66749837	NS	NS	0.041181	0.041181
FL2	3	NS	NT	67608684-68265863	NS	67584046-68151692	0.0301039	0.00941711
FL2	3	NS	NT	71042717-71042717	NS	NS	0.037658	0.037658
FL2	3	NS	NT	94365507-94365507	NS	NS	0.0444982	0.0444982
FL2	3	NS	NT	NS	31820689-32057272	NS	0.0329814	0.0184748
FL2	3	91363803-91538913	NT	NS	91413103-92890386	NS	0.0357295	0.0216264
FL2	3	NS	NT	NS	93097270-93252128	NS	0.0408467	0.0349757
FL2	3	43531063-43571821	NT	NS	NS	NS	0.0399333	0.0375282
FL2	3	76949021-77025198	NT	NS	NS	NS	0.0424003	0.0405293
FL2	3	101782788-101836889	NT	NS	NS	NS	0.0425567	0.0377669
FL2	3	NS	NT	NS	NS	4160983-4474820	0.0346215	0.0251392
FL2	3	NS	NT	NS	NS	8926371-9925482	0.0151141	0.00178978
FL2	3	NS	NT	NS	NS	10416895-10450808	0.040347	0.0368852
FL2	3	NS	NT	NS	NS	14982582-14982582	0.0484902	0.0484902
FL2	3	NS	NT	NS	NS	76228718-76686120	0.0448009	0.0418792
FL2	3	NS	NT	NS	NS	76897956-76936834	0.0412112	0.0356877
FL2	3	NS	NT	NS	NS	77765026-79515434	0.0237702	0.00478146
FL2	4	2670598-2776968	NT	2670598-2720876	NS	NS	0.0413889	0.0294021
FL2	4	NS	NT	3108845-3315793	NS	NS	0.0324271	0.0165059
FL2	4	NS	NT	3843409-3985085	NS	NS	0.0379386	0.035042
FL2	4	NS	NT	23053934-23113632	NS	NS	0.0390733	0.0385596
FL2	4	NS	NT	37625689-37625689	NS	NS	0.0457094	0.0457094
FL2	4	NS	NT	52843794-52944438	NS	NS	0.0426381	0.0378353
FL2	4	78991678-79296211	NT	78081513-79580047	NS	NS	0.0168787	0.00041568
FL2	4	NS	NT	NS	2325869-2325869	NS	0.0436142	0.0436142
FL2	4	NS	NT	NS	2554670-2554670	NS	0.0459798	0.0459798
FL2	4	NS	NT	NS	2815985-2881054	NS	0.0357805	0.0247931
FL2	4	36583684-37108204	NT	NS	36771645-37108204	NS	0.0375958	0.0201133
FL2	4	NS	NT	NS	50891857-52448992	NS	0.0143558	0.00192724
FL2	4	11510122-11662617	NT	NS	NS	11560636-11673702	0.0279936	0.0116441
FL2	4	35461059-35766391	NT	NS	NS	NS	0.0458241	0.0415267
FL2	4	35981496-36275527	NT	NS	NS	NS	0.0284799	0.0137151
FL2	4	82861753-82914553	NT	NS	NS	NS	0.0433486	0.0366686
FL2	4	NS	NT	NS	NS	34782786-34792551	0.0472839	0.04694
FL2	4	NS	NT	NS	NS	35062301-35062301	0.0389873	0.0389873
FL2	4	NS	NT	NS	NS	82676792-82719382	0.0294994	0.0277221
FL2	4	NS	NT	NS	NS	85158261-85222394	0.017663	0.00828303
FL2	4	NS	NT	NS	NS	88318946-88374584	0.0390241	0.0291845
FL2	5	NS	NT	23257941-24991921	23686732-24636202	NS	0.023248	0.00145059
FL2	5	NS	NT	25227266-25318316	NS	NS	0.0196094	0.0147655
FL2	5	NS	NT	25934936-26286574	25969917-26335080	NS	0.0368911	0.0209168
FL2	5	42747226-43090753	NT	39501871-44682016	37605820-44202584	42594781-44914071	0.0186941	0.00045678
FL2	5	NS	NT	51371279-51694845	NS	51371279-51584779	0.0406249	0.0292996
FL2	5	NS	NT	52003034-52087177	NS	NS	0.0308505	0.0203144
FL2	5	NS	NT	53550466-53618519	NS	NS	0.0422158	0.0386141
FL2	5	12648222-15041244	NT	NS	13337609-15101804	13219173-15041244	0.0102031	0.00018185
FL2	5	NS	NT	NS	15320031-15320031	NS	0.0499406	0.0499406
FL2	5	27632826-27639847	NT	NS	NS	NS	0.0394292	0.0364267
FL2	5	49747579-51204206	NT	NS	NS	50390685-50390685	0.0381168	0.0170342
FL2	5	53023257-53063850	NT	NS	NS	NS	0.0471217	0.0440056
FL2	5	56514932-57046422	NT	NS	NS	56847268-57097668	0.034882	0.0191217
FL2	5	NS	NT	NS	NS	45378634-45378634	0.0388155	0.0388155
FL2	6	NS	NT	5154441-5181167	NS	NS	0.046291	0.0440758
FL2	6	NS	NT	22997202-23063016	NS	NS	0.0402445	0.0316314
FL2	6	NS	NT	23910571-24183879	NS	NS	0.0377061	0.0246916
FL2	6	NS	NT	24527501-24697407	NS	NS	0.0471739	0.0456886
FL2	6	NS	NT	24904231-25538816	NS	NS	0.0314256	0.00884845
FL2	6	1361813-1393853	NT	NS	NS	NS	0.044838	0.0421812
FL2	7	NS	NT	5974013-6365027	NS	NS	0.033766	0.0190165
FL2	7	NS	NT	9047791-9069131	NS	NS	0.0495973	0.0494002
FL2	7	NS	NT	9452111-9466443	NS	NS	0.0426882	0.0426882
FL2	7	NS	NT	12924223-13350749	NS	NS	0.0266067	0.00357711
FL2	7	NS	NT	18032071-18044342	NS	NS	0.0489005	0.0486922
FL2	7	NS	NT	18910831-20242692	NS	NS	0.0305504	0.0184266
FL2	7	21266570-22625201	NT	21564034-22139650	21658410-22400700	21711228-22072584	0.0232673	0.00286264
FL2	7	NS	NT	NS	3874204-4027825	3818192-4078237	0.0310436	0.0106163
FL2	7	5590788-5590788	NT	NS	4970993-5613593	NS	0.0226839	0.00607192
FL2	7	NS	NT	NS	28057980-28061396	NS	0.037679	0.028287
FL2	7	NS	NT	NS	29382519-29382519	NS	0.0446654	0.0446654
FL2	7	NS	NT	NS	30479583-30486170	NS	0.0448942	0.0430911
FL2	7	NS	NT	NS	32570032-32624145	32332964-32624145	0.0343188	0.0137824
FL2	7	9993075-9993075	NT	NS	NS	NS	0.0448975	0.0448975
FL2	7	11606710-11654777	NT	NS	NS	NS	0.0462407	0.0406058
FL2	7	NS	NT	NS	NS	24833684-25030266	0.0209246	0.00373361
FL2	7	NS	NT	NS	NS	32894079-33091168	0.0349397	0.0190468
FL2	7	NS	NT	NS	NS	33442826-33442826	0.0413608	0.0413608
FL2	7	NS	NT	NS	NS	33758561-33758561	0.0498412	0.0498412
FL2	7	NS	NT	NS	NS	34453077-34777282	0.0381606	0.0178918
FL2	8	NS	NT	8593598-9512973	NS	NS	0.0262064	0.0160395
FL2	8	NS	NT	12956222-13365954	NS	NS	0.0300069	0.0164024
FL2	8	NS	NT	15145622-15234077	NS	NS	0.0362157	0.0308119
FL2	8	NS	NT	NS	18555465-18595645	NS	0.0144066	0.00871026
FL2	9	NS	NT	3149801-3149801	NS	NS	0.0444574	0.0444574
FL2	9	NS	NT	4640093-4758839	NS	NS	0.0217512	0.0068699
FL2	9	NS	NT	13149618-13149618	NS	NS	0.0415006	0.0415006
FL2	9	NS	NT	13404369-13645374	NS	NS	0.0279292	0.0105124
FL2	9	NS	NT	14022996-14126071	NS	NS	0.0278564	0.0142125
FL2	9	NS	NT	NS	4868522-4993670	NS	0.046837	0.0448262
FL2	Z	NS	NT	816398-996372	NS	NS	0.0235788	0.0121605
FL2	Z	NS	NT	9654279-10510553	NS	9640519-10375949	0.0239296	0.00884678
FL2	Z	15940398-20393301	NT	12792634-18115661	11409636-17171817	10636798-19664346	0.0221392	0.00230295
FL2	Z	NS	NT	22835813-23365692	NS	NS	0.0219044	0.010034
FL2	Z	24133132-24665474	NT	23802719-24504721	24157409-24665474	24083949-24401645	0.027439	0.0138852
FL2	Z	57194811-60629190	NT	58074908-58074908	NS	NS	0.0231132	0.00221126
FL2	Z	60832538-65009510	NT	60941511-62448331	NS	62215370-64556338	0.0161123	5.69242e-05
FL2	Z	NS	NT	NS	4045823-4082996	NS	0.048634	0.0486268
FL2	Z	NS	NT	NS	6227058-6458585	NS	0.04431	0.0421002
FL2	Z	NS	NT	NS	37281733-37698784	NS	0.0457231	0.0410545
FL2	Z	65210501-66827015	NT	NS	65556379-67232049	67209343-67232049	0.0240971	0.00185029
FL2	Z	1225618-1225618	NT	NS	NS	NS	0.0374157	0.0374157
FL2	Z	21170872-21196950	NT	NS	NS	NS	0.0454938	0.0445116
FL2	Z	21500736-21593262	NT	NS	NS	NS	0.0382783	0.0334548
FL2	Z	21798425-22141070	NT	NS	NS	NS	0.040273	0.0348574
FL2	Z	55664706-56961998	NT	NS	NS	NS	0.0278096	0.00703748
FL2	Z	71086204-71422865	NT	NS	NS	NS	0.0233241	0.0163793
FL2	Z	72125874-72875249	NT	NS	NS	NS	0.0364497	0.0155885
FL2	Z	NS	NT	NS	NS	1847616-1930689	0.0452536	0.0434122
FL2	Z	NS	NT	NS	NS	8606998-9075756	0.0319117	0.0213025
FL2	Z	NS	NT	NS	NS	39623028-39971516	0.034537	0.0171923
FL2	Z	NS	NT	NS	NS	40213542-40213542	0.0350312	0.0350312
ML1	1	NS	NS	NT	249109-336106	289318-289318	0.037934	0.0219064
ML1	1	NS	NS	NT	88217252-88217252	NS	0.0431824	0.0431824
ML1	1	NS	NS	NT	88959350-89048678	88959350-89004571	0.0356707	0.0307294
ML1	1	NS	NS	NT	89270778-89270778	89247594-89270778	0.0445573	0.041536
ML1	1	NS	NS	NT	123591895-124272749	NS	0.0249452	0.0088415
ML1	1	NS	NS	NT	124796295-124797611	NS	0.0387722	0.0359183
ML1	1	NS	NS	NT	125109593-126241009	NS	0.0424738	0.0317324
ML1	1	NS	NS	NT	127666399-127775349	NS	0.0459619	0.0423504
ML1	1	NS	NS	NT	129016812-129619599	129234849-130157981	0.0251821	0.00327814
ML1	1	NS	NS	NT	170325496-170931192	170726044-170827288	0.0348796	0.0210845
ML1	1	NS	NS	NT	171659448-171659448	NS	0.0449978	0.0449978
ML1	1	NS	NS	NT	181773620-181793786	181773620-182609137	0.0350607	0.0197985
ML1	1	54677818-54677818	NS	NT	NS	NS	0.0446816	0.0446816
ML1	1	67926926-67926926	NS	NT	NS	NS	0.0409477	0.0409477
ML1	1	68185139-68422826	NS	NT	NS	68038440-68385954	0.0410476	0.0344991
ML1	1	80027053-80177891	NS	NT	NS	NS	0.0434683	0.0343241
ML1	1	83343844-83453246	83343844-83655096	NT	NS	83415648-83634703	0.0304656	0.0159322
ML1	1	111352270-111812647	NS	NT	NS	NS	0.0300543	0.0155383
ML1	1	115377672-115377672	NS	NT	NS	NS	0.0425013	0.0425013
ML1	1	116887063-116982409	NS	NT	NS	NS	0.0373476	0.0299909
ML1	1	117361547-117361547	NS	NT	NS	NS	0.0467018	0.0467018
ML1	1	138362822-138564831	NS	NT	NS	NS	0.0455995	0.0424627
ML1	1	NS	83899357-83899357	NT	NS	NS	0.046097	0.046097
ML1	1	NS	NS	NT	NS	29463952-29533617	0.0447938	0.039791
ML1	1	NS	NS	NT	NS	29789747-30316026	0.0308061	0.0189144
ML1	1	NS	NS	NT	NS	88751747-88751747	0.0407116	0.0407116
ML1	1	NS	NS	NT	NS	184031682-184173672	0.0418384	0.0336338
ML1	1	NS	NS	NT	NS	184544929-184544929	0.0385885	0.0385885
ML1	11	3328750-4221921	4113204-4260391	NT	1912348-4260391	3758520-5232074	0.0378868	0.00887378
ML1	11	12930679-13108258	13446214-13818353	NT	NS	12779617-13787723	0.0324971	0.0090815
ML1	12	3248501-4230949	3387738-3420767	NT	3248501-4230949	3387738-3498869	0.018941	0.00602732
ML1	12	NS	NS	NT	4452880-4616643	NS	0.0479144	0.0453397
ML1	12	5034798-5403177	NS	NT	5249753-5249753	NS	0.0407941	0.0321794
ML1	12	6844545-9822404	6844545-11699994	NT	6844545-9602401	7234708-11495263	0.0145844	4.999e-05
ML1	13	NS	NS	NT	4074792-4074792	NS	0.0467506	0.0467506
ML1	13	NS	NS	NT	8322127-8349074	NS	0.0427747	0.0360925
ML1	13	NS	NS	NT	NS	8421547-8474085	0.04829	0.0470922
ML1	13	NS	NS	NT	NS	8677449-8793255	0.0445906	0.0364232
ML1	13	NS	NS	NT	NS	9095434-9761122	0.00977297	0.00116577
ML1	14	NS	2108798-2177037	NT	1835983-2366711	NS	0.0322415	0.00993048
ML1	14	10520513-11001708	NS	NT	10557948-10557948	NS	0.0342283	0.0148889
ML1	14	NS	12050325-12050325	NT	NS	NS	0.0399171	0.0399171
ML1	14	NS	NS	NT	NS	5798622-5841692	0.0459072	0.0429099
ML1	14	NS	NS	NT	NS	12441361-12469372	0.0421791	0.0387363
ML1	15	NS	NS	NT	NS	28693-1751535	0.02724	0.00608129
ML1	17	NS	NS	NT	2050400-2050400	2021419-2064701	0.0340322	0.0218135
ML1	17	NS	NS	NT	4101606-4204639	NS	0.0382894	0.0315708
ML1	17	NS	2580555-2628122	NT	NS	2535051-3046355	0.0268547	0.00886769
ML1	18	NS	7750-1094348	NT	173127-561270	7750-842178	0.0196569	0.00235998
ML1	18	NS	NS	NT	NS	2520487-2520487	0.0493349	0.0493349
ML1	19	NS	NS	NT	3134759-3204663	NS	0.0356771	0.028663
ML1	19	NS	4735887-5122803	NT	4850794-5134680	NS	0.0320448	0.00889399
ML1	19	NS	112677-133991	NT	NS	130288-133991	0.038029	0.029487
ML1	19	NS	NS	NT	NS	7628884-8883894	0.0137417	0.00298144
ML1	2	44182110-46520195	44113794-46055932	NT	44077902-46055932	44283992-46158790	0.0258607	0.00227
ML1	2	69612106-77184145	75896075-76212940	NT	70294994-77095412	75053919-75716926	0.0145559	0.00103711
ML1	2	99700441-100413531	NS	NT	99448821-99829979	99408588-100158039	0.0349404	0.00957262
ML1	2	NS	111537786-113102444	NT	111878973-111976236	NS	0.0271139	0.0125235
ML1	2	120636986-124902660	120673568-124679788	NT	121523543-124679788	120735793-120914280	0.0105151	0.00076582
ML1	2	125339136-126638634	125339136-125508999	NT	125469826-126716203	125469826-126149206	0.0274382	0.00764693
ML1	2	23459881-23488396	NS	NT	NS	NS	0.0446308	0.0422913
ML1	2	24227779-24736442	NS	NT	NS	NS	0.0352919	0.0183089
ML1	2	43626786-43965735	43807116-43807116	NT	NS	NS	0.038038	0.0272762
ML1	2	48169188-48245303	NS	NT	NS	NS	0.0466968	0.0439427
ML1	2	53437483-53437483	NS	NT	NS	NS	0.0399746	0.0399746
ML1	2	54090895-54301356	NS	NT	NS	NS	0.0363784	0.0342745
ML1	2	56741207-56802693	NS	NT	NS	56159066-56992907	0.0295601	0.00967729
ML1	2	78403365-79072255	NS	NT	NS	NS	0.0329764	0.0234375
ML1	2	79314899-80153122	NS	NT	NS	NS	0.0355025	0.012988
ML1	2	115318292-115661616	114907080-115818897	NT	NS	NS	0.0263117	0.00346538
ML1	2	134464300-135053758	NS	NT	NS	NS	0.0268713	0.0145627
ML1	2	NS	30115859-30604992	NT	NS	30115859-30509205	0.0374109	0.0194728
ML1	2	NS	48443265-48443265	NT	NS	NS	0.0481427	0.0481427
ML1	2	NS	48808466-48808466	NT	NS	NS	0.0488372	0.0488372
ML1	2	NS	110251704-110697102	NT	NS	NS	0.0418865	0.029349
ML1	2	NS	116028511-116101008	NT	NS	NS	0.039827	0.0331076
ML1	2	NS	NS	NT	NS	43564738-43595406	0.0462929	0.0430545
ML1	2	NS	NS	NT	NS	48647044-48647044	0.0341105	0.0341105
ML1	2	NS	NS	NT	NS	57238103-57670644	0.0373122	0.0287586
ML1	2	NS	NS	NT	NS	116967416-117050682	0.035696	0.02878
ML1	20	NS	NS	NT	5069221-5149764	NS	0.0431622	0.0313156
ML1	20	NS	NS	NT	8596009-8940636	NS	0.0316494	0.0152249
ML1	20	NS	NS	NT	9600252-9600252	NS	0.0464657	0.0464657
ML1	20	5734401-5896775	NS	NT	NS	NS	0.023207	0.0105437
ML1	20	NS	12257410-12257410	NT	NS	NS	0.0464301	0.0464301
ML1	20	NS	12457444-12544491	NT	NS	NS	0.0476065	0.0466091
ML1	20	NS	13582095-13834462	NT	NS	NS	0.0449915	0.0369349
ML1	20	NS	NS	NT	NS	5304156-5304156	0.0468983	0.0468983
ML1	21	NS	NS	NT	NS	5329219-5436517	0.043538	0.0383106
ML1	21	NS	NS	NT	NS	6030025-6030025	0.0490783	0.0490783
ML1	22	NS	NS	NT	2884013-2900706	NS	0.0329852	0.0198016
ML1	24	NS	NS	NT	3814407-3852548	3509069-3852548	0.0375661	0.0268833
ML1	25	115511-182881	NS	NT	123913-125040	NS	0.0350741	0.022509
ML1	25	NS	NS	NT	NS	108194-108194	0.0495109	0.0495109
ML1	26	803953-1251616	751965-1083217	NT	229471-1301992	458260-1416615	0.0328273	0.00855378
ML1	26	2280903-2462499	NS	NT	NS	NS	0.0455455	0.0365417
ML1	28	NS	NS	NT	NS	847748-847748	0.0445552	0.0445552
ML1	3	NS	24951724-25085888	NT	24678281-25108911	25025226-25085888	0.0300531	0.012028
ML1	3	NS	NS	NT	29629025-29638543	NS	0.0442186	0.0415996
ML1	3	NS	NS	NT	31820689-32618411	31634906-32350739	0.0283617	0.0135556
ML1	3	NS	54821829-56208981	NT	55266196-56208981	54963636-55943503	0.0224273	0.00381384
ML1	3	NS	56597388-56643643	NT	56597388-56643643	NS	0.0359922	0.0284819
ML1	3	NS	NS	NT	59244585-59254364	NS	0.0492504	0.0487594
ML1	3	26017282-26021554	NS	NT	NS	NS	0.0461404	0.0433528
ML1	3	26913320-28580949	26957792-28331767	NT	NS	NS	0.030728	0.0160755
ML1	3	44661091-44661091	NS	NT	NS	NS	0.0401698	0.0401698
ML1	3	44884411-44884411	NS	NT	NS	NS	0.0486717	0.0486717
ML1	3	65954868-66117362	NS	NT	NS	66092271-66117362	0.0401514	0.0305482
ML1	3	104402902-104402902	NS	NT	NS	NS	0.0486772	0.0486772
ML1	3	NS	25325953-25325953	NT	NS	NS	0.0468554	0.0468554
ML1	3	NS	29044347-29084028	NT	NS	NS	0.0448523	0.0438416
ML1	3	NS	NS	NT	NS	3322359-3332029	0.0398351	0.0353054
ML1	3	NS	NS	NT	NS	5660935-5787094	0.0261692	0.0164015
ML1	3	NS	NS	NT	NS	8949554-8986105	0.0371708	0.0198159
ML1	3	NS	NS	NT	NS	12499729-12806110	0.0426712	0.0369234
ML1	3	NS	NS	NT	NS	13077017-13152793	0.0469488	0.04601
ML1	3	NS	NS	NT	NS	22299243-22299243	0.0361018	0.0361018
ML1	3	NS	NS	NT	NS	44831072-44856531	0.0381181	0.0360072
ML1	3	NS	NS	NT	NS	54633929-54633929	0.0477589	0.0477589
ML1	3	NS	NS	NT	NS	65474112-65775003	0.0303685	0.016229
ML1	3	NS	NS	NT	NS	75104602-75130421	0.0366503	0.0285073
ML1	3	NS	NS	NT	NS	76228718-76266416	0.0429744	0.037691
ML1	3	NS	NS	NT	NS	76620283-76897956	0.0405034	0.0314957
ML1	3	NS	NS	NT	NS	89731391-89852553	0.0355106	0.0285522
ML1	4	4670798-4895418	4509731-5476064	NT	4529909-6589682	NS	0.0302231	0.00884065
ML1	4	9306000-11662617	8930552-11044795	NT	8763639-11450103	10887507-11275864	0.0332933	0.00942031
ML1	4	NS	42003601-44351922	NT	42235436-43930370	42235436-44213532	0.0211551	0.00052663
ML1	4	NS	45498472-45982565	NT	45452661-45498472	NS	0.0413673	0.0255584
ML1	4	NS	NS	NT	74549238-75238872	NS	0.0434463	0.0334976
ML1	4	46567-46567	NS	NT	NS	NS	0.041843	0.041843
ML1	4	343792-1684344	NS	NT	NS	1547435-1547435	0.0326976	0.0158309
ML1	4	12057252-12057252	NS	NT	NS	NS	0.0438858	0.0438858
ML1	4	83501844-83518437	83492916-83828537	NT	NS	NS	0.0386316	0.0242488
ML1	4	NS	39235700-39374251	NT	NS	NS	0.0422084	0.0409143
ML1	4	NS	46228897-46228897	NT	NS	NS	0.0298265	0.0298265
ML1	4	NS	NS	NT	NS	11673702-11673702	0.0214258	0.0214258
ML1	4	NS	NS	NT	NS	38821119-38821119	0.0487046	0.0487046
ML1	4	NS	NS	NT	NS	44414750-44670751	0.0457663	0.040589
ML1	5	NS	NS	NT	6905494-7161477	NS	0.0294201	0.0182404
ML1	5	NS	30500397-31961995	NT	30739678-30921694	NS	0.0274196	0.0171029
ML1	5	48393602-49771006	48417998-49533873	NT	49220364-49651670	48417998-48663179	0.0341643	0.0114728
ML1	5	NS	29725824-29836936	NT	NS	NS	0.0494929	0.0489008
ML1	5	NS	32756996-33139708	NT	NS	NS	0.043528	0.0372252
ML1	5	NS	NS	NT	NS	34996446-35375502	0.039546	0.0217532
ML1	6	NS	NS	NT	2583178-2618904	NS	0.0388142	0.0257766
ML1	6	8865863-10603178	9182642-9346501	NT	9103748-9465577	NS	0.0197815	0.00129786
ML1	6	NS	NS	NT	17645159-17645159	NS	0.0498948	0.0498948
ML1	6	NS	NS	NT	18969553-19110329	NS	0.0435517	0.0398615
ML1	6	NS	NS	NT	19409862-19619138	NS	0.043479	0.0362263
ML1	6	NS	NS	NT	19896502-19904394	NS	0.0485276	0.0478377
ML1	6	NS	NS	NT	27827597-27922036	NS	0.0444738	0.0388778
ML1	6	NS	2279096-2428276	NT	NS	NS	0.0428674	0.026199
ML1	6	NS	2699339-2705996	NT	NS	NS	0.0438589	0.0430308
ML1	6	NS	27524233-27524233	NT	NS	27389418-27703763	0.0358192	0.0248037
ML1	7	NS	NS	NT	3642819-3661785	NS	0.0372392	0.0352584
ML1	7	NS	NS	NT	3995282-4017031	3926061-4055157	0.0307957	0.00860062
ML1	7	NS	NS	NT	24211335-25016341	24211335-25056703	0.0201395	0.00075515
ML1	7	NS	NS	NT	NS	2790904-2790904	0.049669	0.049669
ML1	8	6719980-7383075	6386928-7440832	NT	NS	NS	0.0207564	0.00150961
ML1	8	NS	3823679-3853666	NT	NS	NS	0.0313416	0.0213502
ML1	8	NS	6153842-6153842	NT	NS	NS	0.0495707	0.0495707
ML1	9	15722714-18744926	15471549-18643161	NT	15444294-17999638	15444294-18744926	0.00987176	0.000253
ML1	9	NS	NS	NT	19030005-19060351	19042871-19060351	0.0423745	0.030517
ML1	9	NS	NS	NT	21409305-21489676	NS	0.0435598	0.0335888
ML1	9	NS	8018651-8963778	NT	NS	8115908-8347026	0.0417527	0.0340244
ML1	9	NS	9733645-9975305	NT	NS	NS	0.0442686	0.0390925
ML1	Z	NS	NS	NT	6266191-6458585	NS	0.0423639	0.0384406
ML1	Z	65210501-67504344	NS	NT	65655464-67504344	65476914-67504344	0.0142001	0.00062487
ML1	Z	68089861-71422865	NS	NT	68089861-70428502	68089861-70650164	0.0256075	0.00422311
ML1	Z	10510553-10510553	NS	NT	NS	NS	0.0102677	0.0102677
ML1	Z	47468058-47866324	47042008-48288901	NT	NS	NS	0.0165669	0.00239282
ML1	Z	50836336-52829101	49765021-52829101	NT	NS	NS	0.0229204	0.0098727
ML1	Z	62487235-64913930	NS	NT	NS	NS	0.0291642	0.0108057
ML1	Z	71837071-73136361	NS	NT	NS	71877393-72419502	0.0145056	0.00213573
ML1	Z	78396104-79266599	NS	NT	NS	NS	0.0274479	0.00591794
ML1	Z	79479332-79873341	NS	NT	NS	NS	0.0305442	0.0117564
ML1	Z	NS	33584828-33766575	NT	NS	NS	0.0450998	0.0406776
ML1	Z	NS	34324250-34543773	NT	NS	NS	0.0373014	0.0302597
ML1	Z	NS	45400270-45499098	NT	NS	NS	0.0475278	0.0432287
ML1	Z	NS	46149793-46385933	NT	NS	NS	0.0425316	0.0361419
ML1	Z	NS	46593278-46663062	NT	NS	NS	0.0460916	0.041247
ML1	Z	NS	NS	NT	NS	8028083-8047206	0.0459877	0.0455185
ML2	1	9475126-13598289	9475126-13233538	10329755-10721753	NT	11943636-13622427	0.0176671	0.00428456
ML2	1	NS	NS	33360118-33413808	NT	NS	0.0148006	0.00904741
ML2	1	NS	NS	39624833-39939994	NT	NS	0.0385923	0.0346835
ML2	1	NS	NS	40315994-40715113	NT	NS	0.0380382	0.0321839
ML2	1	45526915-47599187	45526915-47109791	45526915-47514160	NT	45880032-46450373	0.0207994	0.0031423
ML2	1	NS	NS	48036576-48464545	NT	NS	0.0344532	0.0132492
ML2	1	NS	NS	48741154-49238540	NT	NS	0.0153963	0.00401729
ML2	1	NS	NS	59069600-59972360	NT	NS	0.0159812	3.26444e-05
ML2	1	NS	62135667-64656713	62135667-62162736	NT	62135667-62314879	0.0302274	0.0134614
ML2	1	NS	NS	65317688-65663690	NT	NS	0.0298181	0.0114592
ML2	1	NS	70174524-72236706	69602988-72236706	NT	69451751-71618240	0.0281712	0.00264309
ML2	1	76660479-76660479	76733650-76756199	76410356-76886513	NT	76660479-76733650	0.028575	0.00623314
ML2	1	NS	NS	78086167-78169899	NT	NS	0.0448519	0.0396816
ML2	1	78997149-79046744	78926205-79094973	78715818-79323179	NT	NS	0.0227025	0.00607529
ML2	1	NS	NS	81400114-81417546	NT	NS	0.0413966	0.040586
ML2	1	NS	NS	81673702-82177514	NT	NS	0.0290714	0.00742902
ML2	1	109817445-111740786	110318707-110453516	109270987-110476887	NT	109270987-110453516	0.0302129	0.00661227
ML2	1	NS	NS	167015080-167190786	NT	NS	0.0199292	0.00771745
ML2	1	NS	NS	179588754-179588754	NT	NS	0.0375589	0.0375589
ML2	1	NS	NS	189126940-189443487	NT	NS	0.0291943	0.0110446
ML2	1	NS	NS	191797057-191805597	NT	NS	0.041866	0.0341792
ML2	1	6726184-7016527	NS	NS	NT	NS	0.0402465	0.028602
ML2	1	44468683-44567513	NS	NS	NT	NS	0.042658	0.0391485
ML2	1	45163748-45279871	NS	NS	NT	NS	0.0423603	0.0413567
ML2	1	51348283-51422506	NS	NS	NT	51287384-51447602	0.0422661	0.0369176
ML2	1	51729341-51933682	51672469-51772042	NS	NT	NS	0.032958	0.0182266
ML2	1	121235770-122272184	122233281-122233281	NS	NT	NS	0.0281267	0.00745719
ML2	1	138468352-138468352	NS	NS	NT	NS	0.0439551	0.0439551
ML2	1	NS	7576603-7604804	NS	NT	NS	0.0400485	0.0378553
ML2	1	NS	NS	NS	NT	34815713-34815713	0.044322	0.044322
ML2	1	NS	NS	NS	NT	41208070-41698431	0.0454428	0.0432369
ML2	1	NS	NS	NS	NT	65753673-65982334	0.0275707	0.0156323
ML2	1	NS	NS	NS	NT	66241560-66255503	0.0408778	0.0405742
ML2	1	NS	NS	NS	NT	68937371-69086575	0.0410896	0.0311458
ML2	1	NS	NS	NS	NT	80894441-80902607	0.049569	0.0493489
ML2	1	NS	NS	NS	NT	145118692-145562987	0.035917	0.0151905
ML2	10	NS	344213-519720	90204-734304	NT	NS	0.0273019	0.0117666
ML2	10	NS	NS	1103647-1300535	NT	NS	0.0221131	0.00431505
ML2	10	NS	14326768-16235756	14384088-16317404	NT	14197844-14791605	0.0194783	0.00320587
ML2	11	NS	NS	762619-1286157	NT	NS	0.0141794	0.00100984
ML2	11	NS	NS	8491804-8521300	NT	NS	0.0418759	0.0317135
ML2	11	NS	NS	8980801-9576259	NT	NS	0.0312411	0.00841591
ML2	11	11033111-13116482	NS	11237807-11588003	NT	11237807-13890254	0.0266384	0.00865774
ML2	11	NS	NS	14149030-14335124	NT	NS	0.0455968	0.040204
ML2	11	NS	NS	15225143-15225143	NT	NS	0.0384796	0.0384796
ML2	11	NS	NS	16988320-17530507	NT	NS	0.0257311	0.0073689
ML2	11	10805230-10814276	NS	NS	NT	NS	0.0462297	0.0445626
ML2	11	NS	NS	NS	NT	8272422-8272422	0.0362206	0.0362206
ML2	11	NS	NS	NS	NT	15819928-15823890	0.0497394	0.0497394
ML2	11	NS	NS	NS	NT	16281703-16309521	0.0415406	0.0387493
ML2	12	NS	NS	13323378-13333440	NT	NS	0.045175	0.0417216
ML2	12	NS	NS	16389609-16479931	NT	NS	0.0234135	0.0135514
ML2	12	NS	9616700-9681474	NS	NT	NS	0.041251	0.0345381
ML2	12	NS	10224241-10304751	NS	NT	10115002-10817429	0.0225484	0.00314889
ML2	12	NS	11102008-11565244	NS	NT	11102008-11543726	0.0318261	0.0114222
ML2	12	NS	NS	NS	NT	11769841-13296288	0.0172656	0.00345386
ML2	13	NS	NS	10180269-10319577	NT	NS	0.0162655	0.0052547
ML2	13	NS	NS	13852419-13991265	NT	NS	0.0236834	0.0148591
ML2	13	NS	15057097-15118513	NS	NT	15057097-15306781	0.0345159	0.0126715
ML2	13	NS	NS	NS	NT	9333471-9914473	0.0318859	0.0194637
ML2	13	NS	NS	NS	NT	11448545-11825052	0.0376184	0.0233673
ML2	13	NS	NS	NS	NT	15735770-15772136	0.0470962	0.0443909
ML2	13	NS	NS	NS	NT	16136831-16136831	0.0475818	0.0475818
ML2	14	NS	3284089-3958047	3827401-3846200	NT	NS	0.0182334	0.00731949
ML2	14	8507180-9284881	NS	6989198-8433249	NT	7040004-8741647	0.0266186	0.00131241
ML2	14	9574769-9591913	NS	NS	NT	NS	0.0446134	0.040433
ML2	14	NS	NS	NS	NT	5373944-6183602	0.0249391	0.00295017
ML2	14	NS	NS	NS	NT	6384585-6706503	0.0335137	0.0175193
ML2	15	NS	NS	8368148-8440334	NT	NS	0.0436166	0.0408861
ML2	15	NS	NS	8692904-8802284	NT	NS	0.0471961	0.0452752
ML2	15	NS	NS	NS	NT	1592851-2029810	0.0214074	0.00663692
ML2	15	NS	NS	NS	NT	4409549-4461647	0.0386991	0.0314408
ML2	17	NS	NS	4934600-4976320	NT	NS	0.0370093	0.0233839
ML2	17	NS	NS	8714848-8735574	NT	NS	0.0455218	0.0390114
ML2	17	NS	NS	NS	NT	3046355-3182262	0.0407779	0.0355009
ML2	18	NS	764622-1240300	NS	NT	NS	0.0303792	0.0144153
ML2	19	NS	NS	6929397-6982923	NT	NS	0.0173657	0.00404078
ML2	2	NS	NS	8176837-8206014	NT	NS	0.0223285	0.0142025
ML2	2	NS	NS	9796620-10033803	NT	NS	0.0254423	0.0140739
ML2	2	17970178-18464612	NS	17970178-18110641	NT	NS	0.0361299	0.0151104
ML2	2	NS	NS	34002325-34224303	NT	NS	0.0232893	0.00802652
ML2	2	NS	NS	34426055-34847243	NT	NS	0.0353141	0.0154806
ML2	2	NS	37781325-37798095	35131368-38345026	NT	NS	0.0222133	1.89181e-05
ML2	2	NS	NS	64953378-65956136	NT	65358370-65992003	0.015675	5.82133e-07
ML2	2	82505193-84003695	NS	83384745-83967017	NT	NS	0.0168718	0.00059605
ML2	2	NS	NS	101687998-102076885	NT	NS	0.0105085	0.00077683
ML2	2	107081962-111470834	107513056-111562359	107268031-108002398	NT	107081962-111123288	0.0203042	0.00049361
ML2	2	NS	NS	130777080-131286730	NT	NS	0.008428	0.00111111
ML2	2	5288099-5288099	NS	NS	NT	NS	0.0462628	0.0462628
ML2	2	5576654-5739597	5576654-5917744	NS	NT	5618776-5618776	0.0296484	0.0198448
ML2	2	18946448-19648547	NS	NS	NT	19110274-19310896	0.0235156	0.00388096
ML2	2	23240303-24829848	24631446-24631446	NS	NT	NS	0.0315472	0.0152374
ML2	2	25520190-26043551	NS	NS	NT	NS	0.0437098	0.0342032
ML2	2	26727005-27534646	NS	NS	NT	NS	0.0344698	0.0259701
ML2	2	41244356-42009229	NS	NS	NT	39926393-41535100	0.0229105	0.00268557
ML2	2	66254466-66254466	NS	NS	NT	NS	0.0468842	0.0468842
ML2	2	80899619-81930282	NS	NS	NT	NS	0.00820027	0.00274443
ML2	2	82270314-82270314	NS	NS	NT	NS	0.0198603	0.0198603
ML2	2	102621305-102634382	NS	NS	NT	NS	0.0434211	0.0425381
ML2	2	102870025-102870025	NS	NS	NT	102800045-102907674	0.0440567	0.0402936
ML2	2	103814245-104344312	103985206-103985206	NS	NT	103328165-104398309	0.0341207	0.00955088
ML2	2	105871067-106042590	NS	NS	NT	105871067-106042590	0.0311389	0.0196179
ML2	2	138149917-138149917	NS	NS	NT	NS	0.046358	0.046358
ML2	2	NS	7681591-7838692	NS	NT	NS	0.0377409	0.0273363
ML2	2	NS	29573296-31022581	NS	NT	29007136-30946097	0.0269895	0.00644094
ML2	2	NS	58891483-58905895	NS	NT	NS	0.0466183	0.0446993
ML2	2	NS	112762789-113169668	NS	NT	NS	0.0301379	0.0205349
ML2	2	NS	114838108-115667006	NS	NT	NS	0.024547	0.00520902
ML2	2	NS	116028511-116467385	NS	NT	NS	0.0232149	0.0118258
ML2	2	NS	120673568-121452934	NS	NT	NS	0.0239905	0.0134687
ML2	2	NS	138760670-138760670	NS	NT	NS	0.0495473	0.0495473
ML2	2	NS	138978118-140117709	NS	NT	NS	0.0360716	0.0232774
ML2	2	NS	140720268-140977323	NS	NT	NS	0.0438427	0.0358765
ML2	2	NS	NS	NS	NT	149930-149930	0.0442704	0.0442704
ML2	2	NS	NS	NS	NT	418721-990358	0.0227353	0.00845631
ML2	2	NS	NS	NS	NT	42012949-43138457	0.0282899	0.00765801
ML2	2	NS	NS	NS	NT	117230821-117555529	0.0424846	0.0280421
ML2	20	NS	NS	3990314-4291605	NT	NS	0.0182525	0.00050973
ML2	20	NS	NS	9203712-9254463	NT	NS	0.0391316	0.0273815
ML2	20	5641267-5896775	NS	NS	NT	NS	0.0362623	0.0206397
ML2	21	NS	3888799-4416449	4249270-4277318	NT	3880598-3991128	0.0310286	0.0149137
ML2	21	NS	NS	4651014-4854125	NT	NS	0.0270712	0.0124949
ML2	22	NS	NS	NS	NT	2203929-2257404	0.020148	0.00942762
ML2	23	NS	NS	148361-313841	NT	NS	0.0383824	0.0217724
ML2	23	NS	NS	3458873-3610916	NT	NS	0.0318201	0.00882179
ML2	26	2432026-2516660	NS	NS	NT	NS	0.0373119	0.0245438
ML2	26	NS	NS	NS	NT	3254766-3254766	0.0425477	0.0425477
ML2	27	594087-594087	NS	851949-851949	NT	450871-851949	0.0416632	0.0364191
ML2	27	NS	NS	1283710-1396100	NT	NS	0.00507913	0.00013387
ML2	27	NS	NS	2583384-2672573	NT	NS	0.0329265	0.0147018
ML2	27	NS	NS	3024682-3081337	NT	NS	0.029237	0.0160564
ML2	27	6260-118386	NS	NS	NT	3117-209510	0.026084	0.0079244
ML2	28	2579221-2657315	2438489-2657450	1530967-2442408	NT	NS	0.022691	0.00136609
ML2	28	NS	3814330-4398847	NS	NT	NS	0.0456553	0.0385083
ML2	28	NS	NS	NS	NT	5705-13837	0.0371013	0.0327862
ML2	3	3168705-4565892	3332029-5064290	3516201-4603523	NT	3247652-5283348	0.0219323	0.00081383
ML2	3	NS	NS	37819183-37819183	NT	NS	0.0391855	0.0391855
ML2	3	NS	NS	38283342-38992315	NT	NS	0.026128	0.0096926
ML2	3	NS	NS	66674251-67083878	NT	66292680-67083878	0.0363891	0.0138447
ML2	3	NS	NS	67608684-68725440	NT	67509380-68406731	0.0202579	0.00107417
ML2	3	NS	NS	69625826-71479048	NT	69568324-71461489	0.0364307	0.00550999
ML2	3	NS	NS	81586042-81785078	NT	NS	0.0411527	0.0340727
ML2	3	NS	NS	107124033-107132237	NT	NS	0.0398255	0.0390649
ML2	3	45236238-45236238	NS	NS	NT	NS	0.0437155	0.0437155
ML2	3	101788260-102819007	NS	NS	NT	NS	0.0413522	0.0254222
ML2	3	103298083-103336882	NS	NS	NT	NS	0.0333278	0.0313096
ML2	3	NS	62668363-63579364	NS	NT	62738003-65334289	0.0287588	0.0145231
ML2	3	NS	NS	NS	NT	8044451-8141226	0.0282396	0.0253402
ML2	3	NS	NS	NS	NT	8787346-9999688	0.00862177	0.00012169
ML2	3	NS	NS	NS	NT	10319056-10319056	0.0407597	0.0407597
ML2	3	NS	NS	NS	NT	65756120-65803240	0.0389426	0.029318
ML2	3	NS	NS	NS	NT	68760932-69101335	0.0470395	0.0442169
ML2	3	NS	NS	NS	NT	71922629-72630504	0.0431721	0.0356882
ML2	3	NS	NS	NS	NT	73343505-73343505	0.048346	0.048346
ML2	3	NS	NS	NS	NT	75075097-75291989	0.0407119	0.0303978
ML2	3	NS	NS	NS	NT	75590207-75590207	0.0495485	0.0495485
ML2	3	NS	NS	NS	NT	77765026-78154540	0.0429909	0.0353367
ML2	3	NS	NS	NS	NT	78803403-78872391	0.040227	0.0267042
ML2	4	NS	NS	3174697-3254822	NT	NS	0.0374376	0.0310094
ML2	4	NS	NS	3985085-3985085	NT	NS	0.0484017	0.0484017
ML2	4	NS	NS	17484030-17484030	NT	NS	0.0448711	0.0448711
ML2	4	NS	NS	22771400-22934595	NT	NS	0.0431896	0.0334551
ML2	4	30302020-30616029	29229617-31006468	28922750-30959967	NT	29432380-30616029	0.0170111	4.63358e-05
ML2	4	31486243-32330947	31644109-31644109	31729985-31729985	NT	NS	0.0283934	0.00943088
ML2	4	NS	60595663-64749832	63365490-64730958	NT	63645522-64749832	0.0182231	0.00090591
ML2	4	NS	NS	78399207-78399207	NT	NS	0.0451764	0.0451764
ML2	4	NS	NS	78694274-78694274	NT	NS	0.0344655	0.0344655
ML2	4	NS	NS	78906714-78906714	NT	NS	0.0380526	0.0380526
ML2	4	NS	NS	79154116-79235643	NT	NS	0.0274014	0.0205103
ML2	4	46567-1068849	1008053-1068849	NS	NT	NS	0.0193929	0.00529375
ML2	4	11607106-11607106	NS	NS	NT	NS	0.0423901	0.0423901
ML2	4	NS	NS	NS	NT	34100841-34241758	0.0453632	0.0398897
ML2	4	NS	NS	NS	NT	34706697-34748070	0.041366	0.0411887
ML2	4	NS	NS	NS	NT	35062301-35062301	0.03947	0.03947
ML2	5	721602-721602	NS	668455-721602	NT	NS	0.0429002	0.0326857
ML2	5	NS	NS	51633449-52141998	NT	NS	0.0298026	0.00898402
ML2	5	NS	NS	53693078-53909881	NT	53693078-53909881	0.0316638	0.0219433
ML2	5	NS	NS	54113853-54190357	NT	NS	0.0392671	0.0271152
ML2	5	5938617-5938617	NS	NS	NT	NS	0.0465184	0.0465184
ML2	5	8870933-11824690	8870933-11682756	NS	NT	NS	0.0157864	0.00249733
ML2	5	12132589-12440891	NS	NS	NT	NS	0.044758	0.0412392
ML2	5	12980830-13016429	NS	NS	NT	NS	0.0467862	0.0454616
ML2	5	27431948-29725824	28135833-29725824	NS	NT	NS	0.0260471	0.00205719
ML2	5	NS	37033102-37135394	NS	NT	36515399-37125157	0.0405464	0.0267247
ML2	5	NS	45442571-46316991	NS	NT	NS	0.0438351	0.0287068
ML2	5	NS	46605246-46625309	NS	NT	NS	0.0436873	0.0418565
ML2	5	NS	55949955-56414062	NS	NT	NS	0.0120935	0.0030934
ML2	5	NS	56956717-56956717	NS	NT	NS	0.0469161	0.0469161
ML2	5	NS	NS	NS	NT	34975236-35919477	0.0192851	0.00313136
ML2	5	NS	NS	NS	NT	36139754-36167888	0.0486096	0.0467055
ML2	6	NS	NS	5154441-5217995	NT	NS	0.043387	0.0364772
ML2	6	NS	NS	22850470-23410778	NT	23203191-23840169	0.0287094	0.00195115
ML2	6	NS	NS	24384692-25317603	NT	24152894-24480010	0.0403781	0.0181626
ML2	6	NS	NS	30316350-30735756	NT	NS	0.0329638	0.00709616
ML2	6	NS	NS	31029223-31029223	NT	NS	0.0433145	0.0433145
ML2	7	2442162-2771683	1918914-2867977	2164193-2771683	NT	1933474-2867977	0.0324484	0.00274657
ML2	7	NS	NS	9414486-9643783	NT	NS	0.0209826	0.0129927
ML2	7	13584478-14009984	NS	12640490-15034123	NT	14982334-15703409	0.0258521	2.08049e-05
ML2	7	48424-172765	NS	NS	NT	NS	0.0216608	0.0182458
ML2	7	878232-878232	NS	NS	NT	NS	0.0488085	0.0488085
ML2	7	1163579-1163579	NS	NS	NT	NS	0.0465557	0.0465557
ML2	7	21462919-21462919	NS	NS	NT	NS	0.0468883	0.0468883
ML2	7	NS	3163531-3188645	NS	NT	3101426-3178371	0.0375197	0.0197929
ML2	7	NS	NS	NS	NT	24844512-24844512	0.0370349	0.0370349
ML2	8	6657561-8160380	6094182-8127317	7489039-12244846	NT	NS	0.0111982	1.62622e-05
ML2	8	NS	NS	12485773-12625184	NT	NS	0.036749	0.0263808
ML2	8	NS	NS	12956222-13365954	NT	NS	0.0201504	0.0105199
ML2	8	20238935-20362384	NS	NS	NT	NS	0.0350961	0.0290717
ML2	8	22387378-23461444	NS	NS	NT	21747483-23461444	0.0346324	0.0102223
ML2	8	NS	NS	NS	NT	23670503-23670503	0.0484096	0.0484096
ML2	8	NS	NS	NS	NT	24149219-24149219	0.0396217	0.0396217
ML2	9	NS	NS	4640093-4726142	NT	NS	0.0394439	0.0306799
ML2	9	NS	NS	13139623-13596941	NT	NS	0.0167113	0.00188141
ML2	9	NS	NS	14022996-14176622	NT	NS	0.0218413	0.00444387
ML2	9	NS	1023272-1119849	NS	NT	NS	0.0412367	0.0376693
ML2	Z	996077-996372	NS	816398-1048619	NT	NS	0.0337426	0.00311479
ML2	Z	NS	NS	1847616-2148744	NT	1847616-2106216	0.0191134	0.00743082
ML2	Z	22835813-23032983	NS	22571702-23385286	NT	NS	0.0137645	0.00080152
ML2	Z	NS	NS	40659567-40743428	NT	39833922-41073039	0.0278901	0.0159623
ML2	Z	10480815-10510553	10480815-10510553	NS	NT	NS	0.019969	0.00744739
ML2	Z	17303558-17303558	NS	NS	NT	NS	0.0488388	0.0488388
ML2	Z	47468058-47866324	47042008-48288901	NS	NT	NS	0.0154752	0.00096696
ML2	Z	55978179-55978179	NS	NS	NT	NS	0.0495815	0.0495815
ML2	Z	56287183-57096901	NS	NS	NT	NS	0.0324135	0.0157521
ML2	Z	57910076-58147124	NS	NS	NT	NS	0.0377015	0.0281684
ML2	Z	58405394-58592334	NS	NS	NT	NS	0.0391725	0.032061
ML2	Z	59106952-59169596	NS	NS	NT	NS	0.0450318	0.0441724
ML2	Z	59638962-59655084	NS	NS	NT	NS	0.0329484	0.0294879
ML2	Z	59955607-60629190	NS	NS	NT	NS	0.0295608	0.0203768
ML2	Z	60832538-64642303	NS	NS	NT	NS	0.010585	0.00222095
ML2	Z	71422865-73136361	73031102-73084108	NS	NT	72125874-72500973	0.0165672	0.00076686
ML2	Z	78352660-79873341	78352660-79801794	NS	NT	NS	0.00427069	0.00011759
ML2	Z	NS	33894940-34080712	NS	NT	NS	0.0428896	0.0409739
ML2	Z	NS	34324250-35314524	NS	NT	NS	0.0291611	0.0066237
ML2	Z	NS	43503583-44197245	NS	NT	NS	0.0248525	0.01867
ML2	Z	NS	44397821-46808778	NS	NT	NS	0.00209051	5.14268e-05
ML2	Z	NS	50004956-50042932	NS	NT	NS	0.0419558	0.0404132
ML2	Z	NS	51937523-51999544	NS	NT	NS	0.0445655	0.0436181
ML2	Z	NS	52496443-52766210	NS	NT	NS	0.0359575	0.0328494
ML2	Z	NS	68187925-68864136	NS	NT	NS	0.0309113	0.0164979
ML2	Z	NS	NS	NS	NT	8080038-8080038	0.045848	0.045848
ML2	Z	NS	NS	NS	NT	8487775-9075756	0.0323691	0.0159101
ML2	Z	NS	NS	NS	NT	9827841-10072807	0.0371474	0.03112
ML2	Z	NS	NS	NS	NT	31924382-31940861	0.032354	0.0302281
ML2	Z	NS	NS	NS	NT	80819988-81151702	0.0160968	0.00169245
ML3	1	677719-942586	784676-942586	804980-1111311	677719-965653	NT	0.0267419	0.00339462
ML3	1	1783738-2154100	NS	1783738-2383085	1444643-3196242	NT	0.0246304	0.00286543
ML3	1	6860140-7489052	7361376-7604804	6860140-7413655	NS	NT	0.0291749	0.0146151
ML3	1	NS	NS	8972354-9192717	NS	NT	0.0403697	0.0298805
ML3	1	NS	NS	20074531-20158825	NS	NT	0.0351108	0.0229091
ML3	1	NS	NS	33378168-33413808	NS	NT	0.0250413	0.0121829
ML3	1	NS	NS	37501732-37501732	NS	NT	0.048561	0.048561
ML3	1	49221480-49423573	48062530-49279758	47109791-49457126	48144319-48518591	NT	0.0208958	1.74535e-05
ML3	1	52795368-52795368	NS	52795368-52808496	NS	NT	0.0272475	0.0228845
ML3	1	53121739-54140038	53121739-54140038	53643634-54027884	53604431-54140038	NT	0.0150839	9.77169e-05
ML3	1	54573121-56491745	54573121-54631965	54706980-56351859	54573121-56313687	NT	0.00990661	0.00027947
ML3	1	NS	NS	59100952-59744303	NS	NT	0.00929746	2.44246e-05
ML3	1	NS	NS	71467902-71467902	NS	NT	0.046036	0.046036
ML3	1	NS	NS	104532919-104552362	104455687-104629701	NT	0.0357847	0.0225098
ML3	1	NS	NS	131095316-131095316	NS	NT	0.0493985	0.0493985
ML3	1	NS	NS	131448901-132011024	131765644-132011024	NT	0.02341	0.00187124
ML3	1	NS	NS	132252656-132521392	132216336-132273415	NT	0.0421344	0.0357961
ML3	1	NS	176026966-176616035	176115185-176140330	NS	NT	0.0342753	0.012507
ML3	1	NS	NS	188303822-189635117	NS	NT	0.0205982	0.00149252
ML3	1	NS	NS	191416091-191416091	NS	NT	0.0400997	0.0400997
ML3	1	NS	NS	NS	4189860-4543282	NT	0.0420736	0.02625
ML3	1	NS	5951465-5981862	NS	5733883-5981862	NT	0.048757	0.0474631
ML3	1	19582483-19927362	NS	NS	17352566-20070292	NT	0.0299667	0.0133106
ML3	1	20646152-22940872	20646152-23357088	NS	20903726-22563617	NT	0.0246064	0.00537316
ML3	1	NS	NS	NS	37846400-38142308	NT	0.0461194	0.0380424
ML3	1	91687604-91741724	91741724-91768558	NS	91485355-91768558	NT	0.0278084	0.00729922
ML3	1	NS	NS	NS	104977120-104977120	NT	0.0457871	0.0457871
ML3	1	114759559-117380088	114478419-117258829	NS	114478419-114789631	NT	0.0235671	0.00505643
ML3	1	NS	NS	NS	123646949-123646949	NT	0.0487785	0.0487785
ML3	1	NS	NS	NS	124091418-124272749	NT	0.0345211	0.0240344
ML3	1	NS	NS	NS	124554154-124824731	NT	0.0245311	0.0149148
ML3	1	NS	NS	NS	154857403-154857403	NT	0.0432714	0.0432714
ML3	1	38239329-38293707	NS	NS	NS	NT	0.0442562	0.0403165
ML3	1	38604150-38630141	NS	NS	NS	NT	0.0483378	0.0470687
ML3	1	58343697-58419094	NS	NS	NS	NT	0.0348793	0.0304941
ML3	1	111844303-111889218	NS	NS	NS	NT	0.0448835	0.0423285
ML3	1	NS	23921667-24053085	NS	NS	NT	0.0438144	0.0389127
ML3	1	NS	63555829-63555829	NS	NS	NT	0.035627	0.035627
ML3	1	NS	175374282-175714293	NS	NS	NT	0.0350085	0.021108
ML3	10	NS	90204-96184	90204-90204	NS	NT	0.0351733	0.0151343
ML3	10	NS	NS	1704057-1704057	NS	NT	0.0459791	0.0459791
ML3	10	NS	2007742-2141971	2002599-2049656	NS	NT	0.0342189	0.0141196
ML3	10	NS	NS	NS	3357462-3418953	NT	0.0353915	0.0331574
ML3	10	NS	1718980-1718980	NS	NS	NT	0.0384093	0.0384093
ML3	10	NS	15063521-15071974	NS	NS	NT	0.0402514	0.0397845
ML3	10	NS	17123832-17700096	NS	NS	NT	0.0292732	0.00376705
ML3	10	NS	17932443-17932443	NS	NS	NT	0.0470829	0.0470829
ML3	10	NS	18585366-18591267	NS	NS	NT	0.0439548	0.0439506
ML3	11	NS	NS	1021467-1350064	NS	NT	0.0131007	0.00110357
ML3	11	NS	NS	5826403-5910692	NS	NT	0.0374169	0.0268004
ML3	11	NS	NS	8631458-9733830	9674558-9708772	NT	0.00699949	0.00051519
ML3	11	NS	NS	NS	7620529-7666077	NT	0.0363569	0.0292995
ML3	11	6666279-6666279	NS	NS	NS	NT	0.0458469	0.0458469
ML3	11	NS	1567137-1648609	NS	NS	NT	0.0367577	0.0261847
ML3	12	NS	NS	13692446-13718625	NS	NT	0.0408287	0.0287659
ML3	12	NS	NS	16378097-16459393	NS	NT	0.0130449	0.00609819
ML3	12	2224120-2509231	NS	NS	2199175-2536622	NT	0.0386048	0.0220839
ML3	12	NS	NS	NS	3159892-3290342	NT	0.0398034	0.0321819
ML3	12	5258010-5414585	NS	NS	5226613-5902949	NT	0.0458341	0.0352051
ML3	12	NS	NS	NS	6263027-6263027	NT	0.0436092	0.0436092
ML3	12	NS	13238225-13302697	NS	NS	NT	0.0345214	0.0286718
ML3	13	NS	NS	NS	1561436-1649278	NT	0.0306187	0.0244549
ML3	13	NS	NS	NS	14487583-14827153	NT	0.0174034	0.00075443
ML3	14	NS	NS	NS	11208334-11336353	NT	0.0475442	0.0455723
ML3	14	NS	3284089-3293486	NS	NS	NT	0.0470095	0.0469826
ML3	17	NS	NS	4884391-5216870	5111208-5111208	NT	0.0213643	0.00176596
ML3	17	NS	NS	5418236-5443542	NS	NT	0.02878	0.0261959
ML3	17	NS	NS	6058868-6305454	NS	NT	0.0296174	0.0125656
ML3	17	NS	NS	8583105-9373059	NS	NT	0.0358372	0.00538482
ML3	17	NS	NS	NS	5784288-5784288	NT	0.0393975	0.0393975
ML3	19	4220572-4443844	NS	4087296-4322535	4203160-4239472	NT	0.0361263	0.0141398
ML3	19	NS	NS	6929397-6941726	NS	NT	0.0180219	0.00676393
ML3	19	NS	NS	NS	3112758-3151386	NT	0.0419761	0.033771
ML3	19	NS	5284158-5326481	NS	5326481-5489492	NT	0.0291176	0.0102959
ML3	19	NS	NS	NS	5905362-5905362	NT	0.0481004	0.0481004
ML3	19	NS	NS	NS	6239772-6243337	NT	0.031746	0.02858
ML3	19	NS	4588913-4599049	NS	NS	NT	0.0425038	0.0402822
ML3	19	NS	4940654-4940654	NS	NS	NT	0.0472564	0.0472564
ML3	2	NS	NS	9978682-9978682	NS	NT	0.0195411	0.0195411
ML3	2	NS	NS	34002325-34401175	NS	NT	0.0225235	0.00713838
ML3	2	NS	NS	37178455-38053078	NS	NT	0.0211425	6.1424e-05
ML3	2	NS	NS	62052465-62052465	NS	NT	0.0452724	0.0452724
ML3	2	NS	NS	65194565-65640629	NS	NT	0.0231895	0.00297276
ML3	2	68326959-73994265	68562177-72383788	68524167-68570262	68280208-73097174	NT	0.0192675	0.0013281
ML3	2	83196401-84003695	NS	83462430-83594225	NS	NT	0.0280941	0.0101704
ML3	2	NS	NS	130777080-131323150	NS	NT	0.02249	0.00531806
ML3	2	75896075-77095412	76070370-76334919	NS	75768378-77172021	NT	0.021677	0.00116864
ML3	2	77580338-77580338	NS	NS	77580338-77665576	NT	0.0462282	0.0427736
ML3	2	24192771-24921851	24511368-24557157	NS	NS	NT	0.0254827	0.00393423
ML3	2	78060435-78180370	NS	NS	NS	NT	0.0445635	0.0422165
ML3	2	78389245-78567443	NS	NS	NS	NT	0.0414653	0.0316385
ML3	2	81040154-81930282	NS	NS	NS	NT	0.0293786	0.0125809
ML3	2	123582880-124679788	124461574-124484857	NS	NS	NT	0.0427663	0.0373042
ML3	2	127822850-127879473	NS	NS	NS	NT	0.0429424	0.0398385
ML3	2	NS	111413730-113016658	NS	NS	NT	0.0359564	0.0128093
ML3	2	NS	114973175-114992494	NS	NS	NT	0.0318773	0.0312198
ML3	2	NS	116097139-116350214	NS	NS	NT	0.0269998	0.0135261
ML3	2	NS	120929987-122830135	NS	NS	NT	0.0230362	0.0100234
ML3	20	NS	NS	9135161-9254463	NS	NT	0.0281111	0.0144204
ML3	20	NS	NS	NS	8445664-8902439	NT	0.0172014	0.00041808
ML3	20	NS	NS	NS	9558738-9648322	NT	0.0409492	0.0346313
ML3	20	10491247-10749791	NS	NS	10561848-11647572	NT	0.0318544	0.0141346
ML3	20	NS	12257410-12474398	NS	NS	NT	0.0404449	0.0255736
ML3	20	NS	12793175-12903693	NS	NS	NT	0.0436077	0.0383931
ML3	20	NS	13671650-13671650	NS	NS	NT	0.0479892	0.0479892
ML3	21	NS	2525480-2525480	NS	NS	NT	0.0485818	0.0485818
ML3	22	NS	NS	1525560-1525560	NS	NT	0.0445911	0.0445911
ML3	23	NS	NS	312033-313841	NS	NT	0.0255915	0.0251944
ML3	23	2536900-2536900	NS	NS	NS	NT	0.0423929	0.0423929
ML3	24	NS	NS	403571-446661	409373-630348	NT	0.041602	0.0314818
ML3	24	NS	1421491-1447885	NS	892976-1421491	NT	0.020714	0.00847189
ML3	24	NS	NS	NS	5650862-5867863	NT	0.0427111	0.0351091
ML3	26	NS	NS	2932782-2932782	NS	NT	0.0355863	0.0355863
ML3	26	4493323-4735615	NS	4481666-4503994	4316328-4735615	NT	0.0293288	0.00516407
ML3	27	NS	NS	NS	1617694-1617694	NT	0.0364007	0.0364007
ML3	27	2642026-2713408	NS	NS	2647678-2920033	NT	0.0310597	0.0116181
ML3	28	2228185-2282478	2143142-2295658	2107746-2314242	NS	NT	0.025025	0.00159172
ML3	3	19173920-19682334	NS	18520756-19558377	19225971-19276933	NT	0.0284412	0.0131718
ML3	3	NS	NS	19977406-19977406	19977406-19998935	NT	0.0416477	0.0394105
ML3	3	NS	NS	20580490-21094220	NS	NT	0.02838	0.00798483
ML3	3	NS	NS	38472869-38515072	NS	NT	0.0351194	0.0180128
ML3	3	NS	40831687-41033898	40881175-41033898	NS	NT	0.0433531	0.0381963
ML3	3	NS	NS	41745125-41745125	NS	NT	0.046078	0.046078
ML3	3	93194420-94840986	94506740-94883714	92916445-94840986	91709569-93402482	NT	0.0254824	0.00286306
ML3	3	NS	NS	95837354-95982787	95915818-95982787	NT	0.0432986	0.0345714
ML3	3	101788260-103461229	NS	103298083-103461229	NS	NT	0.0333924	0.00942032
ML3	3	NS	NS	108393498-108492364	NS	NT	0.0297142	0.0164743
ML3	3	NS	NS	108730547-108730547	NS	NT	0.0427341	0.0427341
ML3	3	NS	NS	NS	20359881-20380372	NT	0.0438931	0.0409366
ML3	3	NS	NS	NS	56643643-56643643	NT	0.0478387	0.0478387
ML3	3	NS	59398746-61531063	NS	59398746-60923584	NT	0.0297355	0.0133542
ML3	3	41354809-41503607	NS	NS	NS	NT	0.0423405	0.0308964
ML3	3	95184676-95184676	NS	NS	NS	NT	0.0485586	0.0485586
ML3	3	105264557-105305649	NS	NS	NS	NT	0.0323965	0.0273063
ML3	3	NS	27333616-27481699	NS	NS	NT	0.0408766	0.0368249
ML3	3	NS	28130792-28164867	NS	NS	NT	0.0440607	0.0421641
ML3	3	NS	30105436-30441706	NS	NS	NT	0.0258825	0.012158
ML3	3	NS	41645781-41698748	NS	NS	NT	0.0474369	0.0452069
ML3	3	NS	56802970-57431390	NS	NS	NT	0.034696	0.0222928
ML3	3	NS	61765632-61837443	NS	NS	NT	0.0437917	0.0415153
ML3	4	NS	NS	3930899-4024658	NS	NT	0.0405861	0.0362092
ML3	4	5435853-9398037	4785059-9375057	8390637-8624728	4544596-9440921	NT	0.0161349	0.00014689
ML3	4	17067363-17982753	17067363-17920919	16909503-17982753	17067363-17982753	NT	0.0272407	0.00081618
ML3	4	23627820-29073592	19404857-28991993	18823568-29133188	18386183-29073592	NT	0.0123223	7.44695e-07
ML3	4	NS	NS	76678884-76953166	76577568-77011770	NT	0.0410563	0.0288127
ML3	4	NS	NS	78240209-79235643	NS	NT	0.0233757	0.00683754
ML3	4	NS	NS	79574302-79574302	79574302-81074287	NT	0.0276987	0.0113329
ML3	4	NS	NS	NS	12533358-13082740	NT	0.0399818	0.0231331
ML3	4	NS	NS	NS	13363282-13452830	NT	0.0330546	0.0291813
ML3	4	NS	NS	NS	50283618-50360514	NT	0.0483769	0.0475004
ML3	4	NS	NS	NS	50629742-50670693	NT	0.0376069	0.0357509
ML3	4	66103975-68063280	66103975-68063280	NS	65914866-68252543	NT	0.00799238	0.00082405
ML3	4	NS	NS	NS	81661541-81773000	NT	0.0371208	0.023215
ML3	4	NS	NS	NS	82095692-82263264	NT	0.0282407	0.0167358
ML3	4	46567-46567	NS	NS	NS	NT	0.0484859	0.0484859
ML3	4	374324-1068849	NS	NS	NS	NT	0.0395011	0.0249316
ML3	4	31758949-31758949	NS	NS	NS	NT	0.0450351	0.0450351
ML3	4	32028577-32294488	NS	NS	NS	NT	0.0339103	0.0265061
ML3	4	NS	13330029-13330029	NS	NS	NT	0.0459542	0.0459542
ML3	4	NS	61904874-62252562	NS	NS	NT	0.0466172	0.039729
ML3	5	31054-158544	31054-121852	158544-229394	60677-60677	NT	0.0263667	0.011784
ML3	5	721602-5843688	855753-5602821	721602-5645627	925799-5546521	NT	0.0213948	0.00018534
ML3	5	NS	NS	16243901-16243901	NS	NT	0.0482624	0.0482624
ML3	5	NS	NS	23856243-24143026	NS	NT	0.0420844	0.0346821
ML3	5	NS	NS	24415575-24712192	NS	NT	0.0404943	0.0315524
ML3	5	NS	NS	24917178-24991921	NS	NT	0.0386678	0.0204786
ML3	5	NS	NS	25264771-25318316	NS	NT	0.0274627	0.0238635
ML3	5	NS	NS	26932491-26932491	26932491-26932491	NT	0.0414124	0.0341783
ML3	5	NS	NS	27212093-27212093	NS	NT	0.0498041	0.0498041
ML3	5	27431948-33408746	27575071-33583984	27431948-27753308	29935619-31954870	NT	0.0139778	0.00126448
ML3	5	NS	NS	52784606-53384284	53063850-53148741	NT	0.0282763	0.00920115
ML3	5	NS	NS	58501872-58501872	NS	NT	0.0385567	0.0385567
ML3	5	16155165-16208163	NS	NS	16208163-16208163	NT	0.0410571	0.036291
ML3	5	NS	NS	NS	37589371-39060820	NT	0.0329229	0.00962719
ML3	5	9631620-9778844	NS	NS	NS	NT	0.0449333	0.0424885
ML3	5	10460265-11359646	10880582-11265165	NS	NS	NT	0.0320305	0.019451
ML3	5	11599397-11851663	NS	NS	NS	NT	0.045788	0.0394504
ML3	5	NS	11547321-11547321	NS	NS	NT	0.0420534	0.0420534
ML3	6	NS	NS	28838094-28958497	NS	NT	0.0425246	0.0364739
ML3	6	NS	NS	29258747-29521658	NS	NT	0.0252334	0.00794174
ML3	6	NS	NS	NS	2950018-3098531	NT	0.0256866	0.0183798
ML3	6	9122732-9465577	NS	NS	NS	NT	0.0313384	0.0213982
ML3	6	9667037-9799211	NS	NS	NS	NT	0.0385199	0.0333045
ML3	6	10009748-11014088	NS	NS	NS	NT	0.0337871	0.014118
ML3	7	5254911-5657142	NS	5335603-5657142	5173724-5613593	NT	0.0170965	0.00092643
ML3	7	NS	9526719-9675369	5882303-9704282	NS	NT	0.0108164	0.0003787
ML3	7	NS	NS	12869827-14048970	NS	NT	0.0221528	0.00062726
ML3	7	NS	NS	17241557-17260416	NS	NT	0.0270492	0.0173754
ML3	7	NS	NS	17715937-18157497	NS	NT	0.0393963	0.0359424
ML3	7	NS	NS	18839916-19575380	NS	NT	0.0363125	0.025478
ML3	7	NS	NS	19972474-20633940	NS	NT	0.0365135	0.0236264
ML3	7	20985455-21554673	NS	20891118-21685809	NS	NT	0.0303757	0.0103368
ML3	7	22092133-22250283	NS	NS	NS	NT	0.0424193	0.0375655
ML3	8	11754633-13152939	11298592-12682156	7489039-13604952	12288438-12464188	NT	0.0141258	9.8308e-05
ML3	8	NS	15890964-15978276	15143567-16122949	15906489-16011115	NT	0.0243566	0.00091661
ML3	8	NS	NS	19398745-19431985	NS	NT	0.0356207	0.0234664
ML3	8	NS	20530904-20916277	20843240-20860229	20860229-20860229	NT	0.025218	0.00373968
ML3	8	NS	NS	NS	4254079-4276933	NT	0.0431164	0.0414734
ML3	8	NS	NS	NS	18010566-18595645	NT	0.0373862	0.0251626
ML3	8	NS	3823679-3853666	NS	NS	NT	0.0247505	0.018113
ML3	8	NS	5610122-5610122	NS	NS	NT	0.0482285	0.0482285
ML3	9	NS	NS	2994759-3023139	NS	NT	0.0344322	0.0267824
ML3	9	NS	NS	13404369-13620213	NS	NT	0.0249101	0.0149428
ML3	9	NS	NS	14003157-14206572	NS	NT	0.0111645	0.0009944
ML3	9	NS	8949688-9053462	NS	NS	NT	0.0376917	0.0300934
ML3	9	NS	9614989-9817882	NS	NS	NT	0.0448771	0.0343775
ML3	Z	NS	NS	22778157-23342377	NS	NT	0.0212909	0.00344292
ML3	Z	55602588-57540888	NS	55780583-56978238	NS	NT	0.0191966	0.0031834
ML3	Z	47468058-47866324	47042008-48288901	NS	NS	NT	0.0189914	0.00253112
ML3	Z	51471687-54833185	49276123-53550799	NS	NS	NT	0.0284948	0.00948236
ML3	Z	57910076-58032054	NS	NS	NS	NT	0.0465926	0.0428166
ML3	Z	61748737-61781311	NS	NS	NS	NT	0.0477483	0.0471149
ML3	Z	61987819-62723152	NS	NS	NS	NT	0.0404121	0.0271082
ML3	Z	62998984-62998984	NS	NS	NS	NT	0.047836	0.047836
ML3	Z	63270529-63270529	NS	NS	NS	NT	0.0370257	0.0370257
ML3	Z	72536554-73070760	NS	NS	NS	NT	0.0291642	0.0149657
ML3	Z	78396104-79873341	78396104-79292755	NS	NS	NT	0.016324	0.00095352
ML3	Z	NS	45261002-46457664	NS	NS	NT	0.0193858	0.00593229
Note: NT = Not test; NS = Not significant
