# Supplementary material for: Detection of genomic signatures of recent selection in commercial broiler chickens
Source: BMC Genet. 2016 Aug 26;17(1):122. doi: 10.1186/s12863-016-0430-1 (PMC5002100; doi:10.1186/s12863-016-0430-1)
Supplement: Additional file 2: — Table S2. Putative selection regions detected by XP-CLR test (XLSX 92 kb) [file 12863_2016_430_MOESM2_ESM.xlsx]

## Sheet: Sheet1
Table S2 Putative selection regions detected by XPCLR test
Case Population	Chromosome	Control Population					Average Rank	Highest Rank
		FL1	FL2	ML1	ML2	ML3
FL1	1	NT	NS	25003595-25041595	NS	NS	0.00269814	0.00168302
FL1	1	NT	NS	30507595-30653595	NS	NS	0.00177151	0.0002244
FL1	1	NT	NS	65543595-65563595	NS	65543595-65567595	0.00435011	0.00414757
FL1	1	NT	NS	78615595-78643595	NS	NS	0.00389833	0.0023923
FL1	1	NT	NS	128735595-128947595	NS	NS	0.00358288	0.00187938
FL1	1	NT	NS	130127595-130169595	NS	NS	0.00207601	0.0010579
FL1	1	NT	NS	136573595-136751595	NS	NS	0.00368413	0.00245842
FL1	1	NT	NS	144777595-144795595	NS	NS	0.00478994	0.0043979
FL1	1	NT	NS	164355595-164475595	NS	NS	0.00236131	0.00170907
FL1	1	NT	NS	NS	11283595-11337595	NS	0.00287573	0.00215162
FL1	1	NT	NS	NS	15027595-15079595	NS	0.00348085	0.00283276
FL1	1	NT	NS	NS	23215595-23319595	NS	0.00337778	0.00217366
FL1	1	NT	NS	NS	46583595-46609595	NS	0.0033091	0.00292692
FL1	1	NT	NS	NS	70311595-70323595	NS	0.00428254	0.003566
FL1	1	NT	NS	NS	120829595-120867595	NS	0.00357064	0.00317935
FL1	1	NT	NS	NS	144423595-144469595	NS	0.00418759	0.00323144
FL1	1	NT	NS	NS	152821595-152975595	NS	0.00284153	0.00227983
FL1	1	NT	10815595-11007595	NS	NS	NS	0.00348333	0.0024723
FL1	1	NT	13241595-13305595	NS	NS	NS	0.001824	9.01569e-05
FL1	1	NT	14967595-14993595	NS	NS	NS	0.00461759	0.00438162
FL1	1	NT	123067595-123081595	NS	NS	NS	0.00457663	0.0044818
FL1	1	NT	127985595-128023595	NS	NS	NS	0.00233952	0.00141246
FL1	1	NT	134633595-134663595	NS	NS	NS	0.00426642	0.0039108
FL1	1	NT	158259595-159349595	NS	NS	NS	0.00356635	0.00148058
FL1	1	NT	NS	NS	NS	19415595-19835595	0.00314553	0.00146338
FL1	1	NT	NS	NS	NS	29239595-29241595	0.00499954	0.00499954
FL1	1	NT	NS	NS	NS	45255595-45265595	0.00456905	0.00403531
FL1	1	NT	NS	NS	NS	48967595-49043595	0.00269588	0.00187633
FL1	1	NT	NS	NS	NS	131089595-131183595	0.00445929	0.00397117
FL1	1	NT	NS	NS	NS	133045595-133051595	0.00420103	0.00399723
FL1	1	NT	NS	NS	NS	147719595-147897595	0.0045518	0.00368651
FL1	10	NT	NS	NS	10630204-10640204	NS	0.00459853	0.0043974
FL1	10	NT	NS	NS	11452204-11488204	NS	0.0046641	0.00418304
FL1	10	NT	NS	NS	NS	6622356-6692356	0.00406872	0.00252984
FL1	11	NT	NS	15831919-15859919	NS	NS	0.00223086	0.001671
FL1	11	NT	NS	NS	353919-465919	NS	0.00413576	0.00327952
FL1	11	NT	NS	NS	1095919-1147919	NS	0.00200768	0.00117197
FL1	12	NT	NS	3742238-3754238	NS	NS	0.00361149	0.00312361
FL1	12	NT	NS	NS	7895819-7925819	NS	0.00435004	0.00374229
FL1	12	NT	103819-275819	NS	NS	NS	0.00255639	0.00079538
FL1	12	NT	1907819-1909819	NS	NS	NS	0.00475628	0.00475628
FL1	12	NT	NS	NS	NS	9208238-9222238	0.00243075	0.00171596
FL1	12	NT	NS	NS	NS	12164238-12168238	0.00466978	0.00465675
FL1	13	NT	NS	2472016-2500016	NS	NS	0.00251809	0.00165497
FL1	13	NT	NS	3460016-3650016	NS	3486016-3602016	0.00386201	0.00202965
FL1	13	NT	NS	NS	9356016-9440016	NS	0.00157989	0.00042672
FL1	13	NT	NS	NS	10932016-10958016	NS	0.00355644	0.00296499
FL1	13	NT	2092016-2184016	NS	NS	NS	0.00075937	4.40767e-05
FL1	13	NT	5574016-5638016	NS	NS	NS	0.00260787	0.00152065
FL1	13	NT	NS	NS	NS	8540016-8576016	0.00427587	0.00355621
FL1	14	NT	NS	5865676-5869676	NS	NS	0.00473951	0.00469643
FL1	14	NT	NS	11795676-11801676	NS	NS	0.00323982	0.00311359
FL1	14	NT	NS	NS	7179676-7187676	NS	0.00474198	0.00460374
FL1	14	NT	NS	NS	NS	2005676-2037676	0.00315691	0.00230532
FL1	15	NT	3928693-4032693	NS	NS	NS	0.00385371	0.00253842
FL1	15	NT	10360693-10380693	NS	NS	NS	0.0033316	0.0026987
FL1	15	NT	NS	NS	NS	3670693-3676693	0.00471221	0.00456453
FL1	18	NT	NS	NS	265750-291750	207750-691750	0.00298568	0.0013872
FL1	18	NT	NS	NS	1537750-1577750	NS	0.0042277	0.0024942
FL1	18	NT	NS	NS	NS	6899750-6903750	0.0048111	0.00475698
FL1	19	NT	1272850-1286850	NS	NS	NS	0.00458097	0.00417326
FL1	19	NT	NS	NS	NS	5234850-5240850	0.00346399	0.00280447
FL1	19	NT	NS	NS	NS	7226850-7344850	0.00249571	0.00122483
FL1	2	NT	NS	24008746-24100746	NS	NS	0.00332707	0.00162692
FL1	2	NT	NS	27864746-28198746	NS	NS	0.0036205	0.00227208
FL1	2	NT	NS	75388746-75400746	NS	NS	0.00486474	0.00481665
FL1	2	NT	NS	NS	3288746-3346746	NS	0.00327324	0.00221573
FL1	2	NT	NS	NS	51604746-51608746	NS	0.00472795	0.00454765
FL1	2	NT	NS	NS	96516746-96524746	NS	0.00465783	0.0042792
FL1	2	NT	NS	NS	103094746-103160746	NS	0.00385897	0.00330155
FL1	2	NT	9934746-10088746	NS	NS	NS	0.00078158	0.00022038
FL1	2	NT	15962746-15966746	NS	NS	NS	0.00402601	0.00362831
FL1	2	NT	17616746-17642746	NS	NS	NS	0.00461323	0.00423337
FL1	2	NT	19526746-19592746	NS	NS	NS	0.00155039	9.817e-05
FL1	2	NT	29210746-30078746	NS	NS	NS	0.00193594	2.80488e-05
FL1	2	NT	88758746-88784746	NS	NS	NS	0.00461184	0.0041392
FL1	2	NT	NS	NS	NS	37952746-38002746	0.00305478	0.00162174
FL1	2	NT	NS	NS	NS	39960746-40000746	0.0041582	0.00381681
FL1	2	NT	NS	NS	NS	111748746-111832746	0.003623	0.00224719
FL1	2	NT	NS	NS	NS	112350746-112356746	0.00258664	0.00135914
FL1	2	NT	NS	NS	NS	119306746-119388746	0.00254915	0.00143531
FL1	20	NT	NS	481637-505637	NS	443637-505637	0.00275145	0.00135644
FL1	20	NT	NS	1669637-1673637	NS	NS	0.00468241	0.00459024
FL1	20	NT	NS	9609637-9613637	NS	NS	0.00460828	0.00429972
FL1	20	NT	NS	NS	2489637-2501637	NS	0.00324846	0.0029129
FL1	20	NT	NS	NS	NS	8369637-8383637	0.0044607	0.0041175
FL1	20	NT	NS	NS	NS	9565637-9567637	0.00443624	0.00443624
FL1	20	NT	NS	NS	NS	9727637-9737637	0.0034672	0.00242159
FL1	21	NT	NS	1986023-1990023	NS	NS	0.00465436	0.00458624
FL1	21	NT	NS	NS	NS	1218023-1244023	0.00356673	0.00280848
FL1	23	NT	NS	NS	849947-853947	NS	0.00331157	0.00329755
FL1	28	NT	445705-483705	NS	NS	NS	0.00227162	0.00078537
FL1	3	NT	NS	8045236-8049236	NS	NS	0.00377778	0.00326987
FL1	3	NT	NS	31701236-33295236	31733236-31735236	30445236-32351236	0.00319416	0.00148944
FL1	3	NT	NS	34007236-34065236	NS	NS	0.00321291	0.00138048
FL1	3	NT	NS	55943236-56695236	NS	55933236-56677236	0.00279137	0.00105389
FL1	3	NT	NS	NS	9477236-9497236	NS	0.00329855	0.00255029
FL1	3	NT	NS	NS	50171236-50317236	NS	0.00391078	0.00345782
FL1	3	NT	NS	NS	58075236-58475236	NS	0.00260315	0.00137631
FL1	3	NT	NS	NS	87181236-87205236	NS	0.00403643	0.00376032
FL1	3	NT	3351236-3387236	NS	NS	NS	0.00137729	0.00054695
FL1	3	NT	8401236-8403236	NS	NS	NS	0.00480035	0.00480035
FL1	3	NT	13291236-13309236	NS	NS	NS	0.00480536	0.00472021
FL1	3	NT	38781236-38903236	NS	NS	NS	0.00076197	0.00012422
FL1	3	NT	NS	NS	NS	26823236-26833236	0.00451709	0.00391103
FL1	3	NT	NS	NS	NS	40625236-40631236	0.00472758	0.0046367
FL1	3	NT	NS	NS	NS	74369236-74385236	0.00323421	0.00269021
FL1	4	NT	NS	15962567-15976567	NS	NS	0.00408705	0.00384691
FL1	4	NT	NS	23508567-23518567	NS	NS	0.00340331	0.00286515
FL1	4	NT	NS	34698567-34704567	NS	NS	0.00485472	0.00469844
FL1	4	NT	NS	50900567-50922567	NS	NS	0.00256898	0.00183329
FL1	4	NT	NS	52408567-52678567	NS	52154567-52418567	0.00315003	0.00213894
FL1	4	NT	NS	59880567-59882567	NS	NS	0.0046764	0.0046764
FL1	4	NT	NS	65878567-65958567	NS	NS	0.00414856	0.00336003
FL1	4	NT	75584567-75666567	75566567-75672567	75600567-75666567	NS	0.00303487	0.00133039
FL1	4	NT	NS	NS	58702567-58876567	NS	0.0039077	0.00272258
FL1	4	NT	9282567-9364567	NS	NS	NS	0.00431039	0.00345201
FL1	4	NT	NS	NS	NS	28400567-28412567	0.00420521	0.00374865
FL1	4	NT	NS	NS	NS	48504567-48516567	0.00245266	0.00166384
FL1	4	NT	NS	NS	NS	50348567-50380567	0.00454248	0.00406939
FL1	4	NT	NS	NS	NS	64874567-65018567	0.00340617	0.00200663
FL1	4	NT	NS	NS	NS	65350567-65352567	0.00396716	0.00396716
FL1	4	NT	NS	NS	NS	67440567-67464567	0.00391119	0.00332167
FL1	5	NT	NS	14361054-14371054	NS	NS	0.00282628	0.00217992
FL1	5	NT	NS	NS	6857054-6903054	NS	0.00352603	0.00295297
FL1	5	NT	NS	NS	9087054-9123054	NS	0.00254528	0.00143241
FL1	5	NT	11977054-12041054	NS	NS	NS	0.00209397	0.00151063
FL1	5	NT	12973054-13009054	NS	NS	NS	0.00424024	0.00382465
FL1	5	NT	14665054-14703054	NS	NS	NS	0.00374768	0.00295715
FL1	6	NT	16875500-16897500	16723500-19841500	17427500-19463500	17359500-19819500	0.00164828	2.0036e-06
FL1	6	NT	NS	21215500-21235500	NS	NS	0.00377535	0.00335603
FL1	6	NT	NS	NS	10857500-10859500	NS	0.00459172	0.00459172
FL1	6	NT	NS	NS	21469500-21487500	NS	0.00341797	0.00301908
FL1	6	NT	NS	NS	NS	2175500-2191500	0.00341689	0.00201465
FL1	6	NT	NS	NS	NS	8971500-8981500	0.00477569	0.00473894
FL1	6	NT	NS	NS	NS	20607500-20647500	0.0042094	0.00397718
FL1	6	NT	NS	NS	NS	21629500-21663500	0.00445322	0.00387895
FL1	7	NT	NS	776650-908650	NS	NS	0.00463699	0.00429772
FL1	7	NT	NS	3058650-3078650	NS	NS	0.00376556	0.00296933
FL1	7	NT	NS	12974650-12976650	NS	NS	0.00433579	0.00433579
FL1	7	NT	NS	31666650-31670650	NS	31666424-31668424	0.00231046	0.00104187
FL1	7	NT	NS	NS	15832424-16026424	15950424-16030424	0.0035806	0.0016478
FL1	7	NT	NS	NS	NS	29350424-29370424	0.0040293	0.00344796
FL1	8	NT	NS	6726377-6964377	6952377-7072377	NS	0.00263523	0.0006151
FL1	8	NT	19892377-19976377	NS	NS	NS	0.00185192	0.00059704
FL1	8	NT	27054377-27136377	NS	NS	NS	0.00339076	0.00272674
FL1	9	NT	NS	NS	9502067-9562067	NS	0.0039029	0.00301707
FL1	9	NT	NS	NS	10840067-10904067	NS	0.00424784	0.00375632
FL1	9	NT	11926067-12106067	NS	NS	NS	0.0020067	0.00069321
FL1	9	NT	16488067-16514067	NS	NS	16478067-16516067	0.00339461	0.00207078
FL1	9	NT	NS	NS	NS	10034067-10048067	0.00459561	0.00388096
FL1	Z	NT	NS	12421502-12837502	NS	12655533-12801533	0.00410142	0.00316969
FL1	Z	NT	NS	13469502-13571502	NS	NS	0.00358285	0.00257462
FL1	Z	NT	NS	NS	9151533-9769533	NS	0.00273898	0.00085143
FL1	Z	NT	35063533-35679533	NS	NS	NS	0.00231635	0.0013243
FL1	Z	NT	45489533-45781533	NS	NS	NS	0.00427719	0.00380662
FL1	Z	NT	NS	NS	NS	1797533-1799533	0.00185628	0.00185628
FL2	1	NS	NT	97595-119595	NS	NS	0.00438301	0.00415146
FL2	1	NS	NT	16935595-17295595	NS	NS	0.00372206	0.00231015
FL2	1	NS	NT	30433595-30545595	NS	NS	0.00280048	0.00104588
FL2	1	NS	NT	32661595-32671595	NS	NS	0.00469363	0.00435382
FL2	1	NS	NT	45643595-45677595	NS	NS	0.00318584	0.0024524
FL2	1	NS	NT	49881595-49913595	NS	NS	0.00254257	0.00152474
FL2	1	NS	NT	54923595-55323595	NS	55009595-55143595	0.00174818	0.00067922
FL2	1	NS	NT	56213595-56229595	56163595-56251595	56165595-56245595	0.00240875	0.00039892
FL2	1	NS	NT	107853595-107873595	NS	NS	0.00350955	0.00252053
FL2	1	NS	NT	124221595-124223595	NS	NS	0.00253255	0.00253255
FL2	1	NS	NT	128703595-128769595	NS	NS	0.00189821	0.00088359
FL2	1	NS	NT	129745595-130161595	NS	NS	0.00227093	0.00090963
FL2	1	NS	NT	142155595-142195595	NS	NS	0.00180955	0.0010018
FL2	1	NS	NT	143109595-143135595	NS	NS	0.00362351	0.00249448
FL2	1	NS	NT	144773595-144805595	NS	NS	0.00317332	0.00236024
FL2	1	NS	NT	147055595-147937595	NS	146803595-150689595	0.00224208	0.00040894
FL2	1	NS	NT	177499595-177515595	NS	NS	0.00453655	0.00428169
FL2	1	NS	NT	185695595-185729595	NS	NS	0.00184873	0.0008335
FL2	1	NS	NT	187123595-187393595	NS	NS	0.00164537	0.00057503
FL2	1	NS	NT	189261595-189303595	NS	189261595-189303595	0.00150668	0.00049289
FL2	1	NS	NT	NS	11291595-11739595	NS	0.00296361	0.00165078
FL2	1	NS	NT	NS	69885595-69911595	NS	0.00328784	0.00260638
FL2	1	NS	NT	NS	70291595-70365595	NS	0.00188223	0.0001182
FL2	1	NS	NT	NS	70825595-70827595	NS	0.00473196	0.00473196
FL2	1	NS	NT	NS	72139595-72191595	NS	0.00219839	0.0011299
FL2	1	NS	NT	NS	75187595-75203595	NS	0.00470767	0.00445549
FL2	1	NS	NT	NS	105669595-105725595	NS	0.00418733	0.00391258
FL2	1	NS	NT	NS	120531595-120869595	NS	0.00342284	0.00178901
FL2	1	NS	NT	NS	121715595-121775595	NS	0.00267008	0.00185111
FL2	1	NS	NT	NS	133117595-133163595	NS	0.00071529	0.0004147
FL2	1	NS	NT	NS	143645595-143647595	NS	0.00482812	0.00482812
FL2	1	NS	NT	NS	152817595-153035595	NS	0.00258593	0.00137431
FL2	1	NS	NT	NS	169921595-169973595	NS	0.00168562	0.00095761
FL2	1	NS	NT	NS	176125595-176235595	NS	0.00145779	0.00063507
FL2	1	NS	NT	NS	186581595-186597595	NS	0.00470019	0.00417903
FL2	1	1989595-2013595	NT	NS	NS	NS	0.00412778	0.0033984
FL2	1	34429595-34445595	NT	NS	NS	NS	0.00430344	0.00381519
FL2	1	50925595-50967595	NT	NS	NS	NS	0.00408813	0.0035567
FL2	1	59887595-59893595	NT	NS	NS	NS	0.00401623	0.0037711
FL2	1	65103595-65159595	NT	NS	NS	NS	0.00226106	0.00142869
FL2	1	68311595-68413595	NT	NS	NS	NS	0.0024106	0.00106
FL2	1	71191595-71215595	NT	NS	NS	NS	0.00471345	0.00446641
FL2	1	72257595-72299595	NT	NS	NS	NS	0.00269517	0.00227629
FL2	1	123745595-123753595	NT	NS	NS	NS	0.00432882	0.00405764
FL2	1	129401595-129629595	NT	NS	NS	NS	0.00160556	9.8185e-05
FL2	1	143837595-143959595	NT	NS	NS	NS	0.00200786	0.001064
FL2	1	173467595-173473595	NT	NS	NS	NS	0.00455992	0.00453054
FL2	1	NS	NT	NS	NS	59545595-59557595	0.00474428	0.00461866
FL2	1	NS	NT	NS	NS	119363595-119371595	0.00465073	0.00436207
FL2	1	NS	NT	NS	NS	124241595-124291595	0.00418299	0.00376268
FL2	1	NS	NT	NS	NS	130993595-131189595	0.0018562	0.00033277
FL2	1	NS	NT	NS	NS	132995595-133057595	0.00182496	0.0003909
FL2	1	NS	NT	NS	NS	136183595-136263595	0.00183079	0.00043701
FL2	1	NS	NT	NS	NS	140275595-140365595	0.00361399	0.00218103
FL2	1	NS	NT	NS	NS	142333595-142371595	0.00438145	0.00400324
FL2	1	NS	NT	NS	NS	168095595-168155595	0.00331075	0.00201465
FL2	1	NS	NT	NS	NS	171731595-171747595	0.00463144	0.00400925
FL2	1	NS	NT	NS	NS	187685595-187693595	0.00417363	0.00376469
FL2	1	NS	NT	NS	NS	188689595-188757595	0.00283989	0.00144935
FL2	10	NS	NT	10900204-11330204	NS	NS	0.00155446	4.20756e-05
FL2	10	NS	NT	NS	8320204-8326204	NS	0.0045757	0.00437736
FL2	11	NS	NT	NS	1021919-1147919	NS	0.00097329	0.00021436
FL2	11	5629429-5631429	NT	NS	NS	NS	0.00428808	0.00428808
FL2	11	8189429-8203429	NT	NS	NS	NS	0.0042898	0.00345451
FL2	11	16777429-16801429	NT	NS	NS	NS	0.0033866	0.00248869
FL2	11	NS	NT	NS	NS	1241919-1335919	0.00409144	0.00326554
FL2	11	NS	NT	NS	NS	7271919-7567919	0.00259811	0.00138119
FL2	12	NS	NT	NS	5263819-5345819	NS	0.00235917	0.00137832
FL2	12	NS	NT	NS	6373819-6397819	NS	0.00464331	0.00428521
FL2	12	221819-233819	NT	NS	NS	NS	0.00390202	0.00388933
FL2	12	NS	NT	NS	NS	160238-206238	0.0034865	0.00282251
FL2	12	NS	NT	NS	NS	2298238-2304238	0.00251046	0.00186029
FL2	13	NS	NT	NS	5936016-5952016	NS	0.00354096	0.00264044
FL2	13	NS	NT	NS	10178016-10216016	NS	0.00441085	0.00418905
FL2	13	NS	NT	NS	12200016-12240016	NS	0.00092313	0.00022638
FL2	13	4140016-4146016	NT	NS	NS	NS	0.0038212	0.00365288
FL2	13	NS	NT	NS	NS	11540016-12114016	0.00227904	0.00040093
FL2	14	NS	NT	5855676-5859676	NS	NS	0.00441393	0.00422759
FL2	14	NS	NT	NS	6295676-6551676	NS	0.00329981	0.00131421
FL2	14	NS	NT	NS	8421676-8437676	NS	0.00285194	0.00250021
FL2	14	11603676-11621676	NT	NS	NS	NS	0.00369162	0.00313791
FL2	14	12961676-12965676	NT	NS	NS	NS	0.00450148	0.00437624
FL2	14	14407676-14447676	NT	NS	NS	NS	0.00363645	0.0022282
FL2	14	NS	NT	NS	NS	1571676-1597676	0.00095837	0.00015235
FL2	14	NS	NT	NS	NS	1995676-2051676	0.00183832	0.00040694
FL2	15	NS	NT	4392693-4406693	NS	NS	0.00306601	0.00277098
FL2	15	NS	NT	6324693-6326693	NS	NS	0.00412541	0.00412541
FL2	15	NS	NT	NS	5380693-5410693	NS	0.00436334	0.00375031
FL2	15	NS	NT	NS	11414693-11484693	NS	0.00140312	9.41584e-05
FL2	17	NS	NT	NS	2519766-2543766	NS	0.00256959	0.00146446
FL2	17	NS	NT	NS	3111766-3123766	NS	0.00395766	0.0034458
FL2	17	NS	NT	NS	3351766-3353766	NS	0.00491827	0.00491827
FL2	17	2189766-2199766	NT	NS	NS	NS	0.00433577	0.00372301
FL2	17	3149766-3161766	NT	NS	NS	NS	0.00372181	0.00327216
FL2	17	NS	NT	NS	NS	3037766-3053766	0.00387845	0.0031633
FL2	18	NS	NT	NS	1551750-1605750	NS	0.00289423	0.00091554
FL2	18	NS	NT	NS	1825750-1849750	NS	0.00097297	0.00019433
FL2	19	NS	NT	NS	3868850-3870850	NS	0.00450959	0.00450959
FL2	19	NS	NT	NS	5696850-5714850	NS	0.00271123	0.00232992
FL2	19	NS	NT	NS	6112850-6122850	NS	0.00357722	0.00312726
FL2	19	NS	NT	NS	NS	5270850-5272850	0.00371858	0.00371858
FL2	2	17140746-18038746	NT	17462746-19716746	NS	17704746-18358746	0.0026817	2.204e-05
FL2	2	NS	NT	23986746-24300746	NS	NS	0.00178327	2.0036e-06
FL2	2	NS	NT	24916746-24930746	NS	24912746-24962746	0.00227937	0.00048312
FL2	2	NS	NT	27878746-28216746	NS	NS	0.00325687	0.00191344
FL2	2	NS	NT	44748746-44760746	NS	NS	0.00231082	0.00112402
FL2	2	NS	NT	45834746-45846746	NS	NS	0.00451277	0.0041194
FL2	2	54974746-55088746	NT	54956746-55116746	NS	NS	0.00284412	0.00114205
FL2	2	NS	NT	79764746-79822746	NS	NS	0.00422101	0.00358844
FL2	2	NS	NT	87368746-87406746	NS	NS	0.00459397	0.00414545
FL2	2	NS	NT	105642746-106176746	NS	NS	0.00283886	0.00180725
FL2	2	NS	NT	110376746-110392746	110388746-110410746	NS	0.00299142	0.00154678
FL2	2	NS	NT	NS	1760746-1850746	1770746-2082746	0.00100607	2.00463e-06
FL2	2	NS	NT	NS	3324746-3378746	NS	0.003328	0.00180504
FL2	2	NS	NT	NS	16256746-16258746	NS	0.00489824	0.00489824
FL2	2	NS	NT	NS	31830746-31874746	NS	0.0019358	0.00152056
FL2	2	NS	NT	NS	46320746-46888746	46358746-46460746	0.00180561	0.00010818
FL2	2	NS	NT	NS	84458746-84660746	NS	0.00343878	0.00204344
FL2	2	NS	NT	NS	96530746-96540746	NS	0.00459293	0.00419706
FL2	2	NS	NT	NS	103686746-103796746	NS	0.00351425	0.0023199
FL2	2	15958746-16046746	NT	NS	NS	15982746-15994746	0.00101161	4.60868e-05
FL2	2	32206746-32264746	NT	NS	NS	NS	0.00354035	0.0029736
FL2	2	39800746-40446746	NT	NS	NS	NS	0.00212186	2.00378e-05
FL2	2	109968746-109978746	NT	NS	NS	NS	0.0032917	0.00298963
FL2	2	112720746-112752746	NT	NS	NS	NS	0.0041418	0.0036108
FL2	2	117682746-117768746	NT	NS	NS	NS	0.00327434	0.00240854
FL2	2	118860746-119442746	NT	NS	NS	NS	0.00197481	0.00080752
FL2	2	120074746-120456746	NT	NS	NS	NS	0.00163718	5.20982e-05
FL2	2	125882746-125980746	NT	NS	NS	NS	0.00316329	0.00239251
FL2	2	137546746-137580746	NT	NS	NS	NS	0.0034353	0.00221217
FL2	2	NS	NT	NS	NS	7790746-7800746	0.00445779	0.00366446
FL2	2	NS	NT	NS	NS	28772746-28996746	0.00276286	0.00044302
FL2	2	NS	NT	NS	NS	37896746-38066746	0.00144422	0.00033678
FL2	2	NS	NT	NS	NS	38678746-38722746	0.00094819	0.00052722
FL2	2	NS	NT	NS	NS	54710746-54778746	0.00314744	0.00272629
FL2	2	NS	NT	NS	NS	63942746-63958746	0.00399522	0.00348805
FL2	2	NS	NT	NS	NS	67652746-67664746	0.00438011	0.0038569
FL2	2	NS	NT	NS	NS	83102746-83362746	0.00279163	0.00153354
FL2	2	NS	NT	NS	NS	87856746-87870746	0.00465775	0.00435605
FL2	2	NS	NT	NS	NS	100204746-100236746	0.00301187	0.00171396
FL2	20	NS	NT	NS	4043637-4049637	NS	0.0040014	0.00331157
FL2	20	1455351-1691351	NT	NS	NS	NS	0.00097003	2.00378e-06
FL2	20	1969351-1973351	NT	NS	NS	NS	0.00475897	0.00463072
FL2	20	NS	NT	NS	NS	4327637-4341637	0.00453888	0.00397317
FL2	20	NS	NT	NS	NS	8713637-8737637	0.00281099	0.00169792
FL2	23	NS	NT	1357947-1373947	NS	NS	0.00172453	0.0004428
FL2	23	NS	NT	1927947-1937947	NS	NS	0.00443847	0.00410938
FL2	23	1437947-1449947	NT	NS	NS	NS	0.00362984	0.00277122
FL2	23	2395947-2433947	NT	NS	NS	NS	0.0026888	0.00121429
FL2	23	NS	NT	NS	NS	1153947-1157947	0.00162976	0.00034079
FL2	24	NS	NT	NS	2373925-2383925	NS	0.00117438	0.00067714
FL2	25	NS	NT	153118-159118	NS	NS	0.00276697	0.00242035
FL2	26	NS	NT	NS	1521983-1589983	NS	0.00121284	0.00016628
FL2	26	2621983-2639983	NT	NS	NS	NS	0.00182388	0.00136858
FL2	28	NS	NT	1113705-1155705	NS	NS	0.00406831	0.00375074
FL2	3	NS	NT	4427236-4465236	NS	NS	0.00135555	0.00056101
FL2	3	NS	NT	5341236-5351236	NS	NS	0.00436334	0.00424963
FL2	3	NS	NT	43531236-43533236	NS	NS	0.00246042	0.00246042
FL2	3	NS	NT	45491236-45497236	NS	NS	0.00222934	0.00196152
FL2	3	NS	NT	49837236-49841236	NS	49829236-49849236	0.00473912	0.0044182
FL2	3	NS	NT	67665236-67711236	NS	67645236-67691236	0.00342632	0.0015007
FL2	3	NS	NT	76575236-76783236	NS	NS	0.00345363	0.00075736
FL2	3	NS	NT	78923236-78977236	NS	78927236-78979236	0.0033952	0.00235143
FL2	3	NS	NT	80539236-80589236	NS	NS	0.00356272	0.00275094
FL2	3	NS	NT	96001236-96013236	NS	NS	0.00361816	0.00227609
FL2	3	NS	NT	NS	50183236-50249236	NS	0.00398535	0.00333761
FL2	3	NS	NT	NS	67003236-67133236	NS	0.0013411	0.00019232
FL2	3	NS	NT	NS	76119236-76155236	NS	0.00191159	0.00104977
FL2	3	NS	NT	NS	94789236-94855236	NS	0.00216741	0.00117197
FL2	3	NS	NT	NS	100669236-100671236	NS	0.0046398	0.0046398
FL2	3	NS	NT	NS	101259236-101265236	NS	0.00454431	0.0042211
FL2	3	4823236-4863236	NT	NS	NS	NS	0.00129464	0.0006913
FL2	3	5641236-5651236	NT	NS	NS	NS	0.00484192	0.0046187
FL2	3	7985236-8015236	NT	NS	NS	NS	0.00407207	0.00359277
FL2	3	11001236-11127236	NT	NS	NS	NS	0.00295061	0.00102593
FL2	3	20055236-20065236	NT	NS	NS	NS	0.00406366	0.00340041
FL2	3	32589236-32843236	NT	NS	NS	NS	0.00455	0.00439228
FL2	3	38509236-38579236	NT	NS	NS	NS	0.00244592	0.00060113
FL2	3	NS	NT	NS	NS	14681236-14701236	0.00264588	0.00135513
FL2	3	NS	NT	NS	NS	20281236-20375236	0.00141451	0.00025459
FL2	3	NS	NT	NS	NS	22501236-22567236	0.00214108	0.00120879
FL2	3	NS	NT	NS	NS	30347236-30349236	0.00416561	0.00416561
FL2	3	NS	NT	NS	NS	43679236-43755236	0.00311536	0.00155559
FL2	3	NS	NT	NS	NS	44553236-44563236	0.00306187	0.00263207
FL2	3	NS	NT	NS	NS	68203236-68261236	0.00184546	0.0002185
FL2	3	NS	NT	NS	NS	77725236-77793236	0.0038908	0.00263408
FL2	3	NS	NT	NS	NS	95597236-95599236	0.00411349	0.00411349
FL2	3	NS	NT	NS	NS	98051236-98111236	0.00272391	0.00075975
FL2	3	NS	NT	NS	NS	100079236-100081236	0.00497147	0.00497147
FL2	4	NS	NT	5406567-5408567	NS	NS	0.0036726	0.0036726
FL2	4	NS	NT	36100567-36238567	NS	NS	0.00195559	0.00047485
FL2	4	NS	NT	50932567-52474567	51536567-51540567	51252567-52440567	0.0022556	0.00021038
FL2	4	NS	NT	NS	14178567-14298567	NS	0.00120002	7.6128e-05
FL2	4	NS	NT	NS	35528567-35548567	NS	0.00368269	0.00345181
FL2	4	NS	NT	NS	38040567-38080567	NS	0.00152904	0.00074325
FL2	4	NS	NT	NS	64758567-64890567	NS	0.00257814	0.00121004
FL2	4	NS	NT	NS	73634567-73644567	NS	0.00443546	0.00432928
FL2	4	44594567-44748567	NT	NS	NS	NS	0.00097519	0.00013025
FL2	4	46782567-46814567	NT	NS	NS	NS	0.00442141	0.00399553
FL2	4	64024567-64052567	NT	NS	NS	NS	0.00132321	0.00065123
FL2	4	75544567-75754567	NT	NS	NS	NS	0.00313895	0.00094378
FL2	4	87356567-87380567	NT	NS	NS	NS	0.00466679	0.00452052
FL2	4	NS	NT	NS	NS	48490567-48518567	0.00425725	0.00379877
FL2	4	NS	NT	NS	NS	78844567-78924567	0.00187998	0.00056731
FL2	5	13371054-13835054	NT	12679054-14519054	12669054-13715054	12597054-14519054	0.0018208	4.20972e-05
FL2	5	NS	NT	17001054-17015054	NS	NS	0.00340039	0.00301742
FL2	5	NS	NT	21235054-21285054	NS	21245054-21287054	0.00289084	0.00147665
FL2	5	NS	NT	38749054-38777054	NS	NS	0.00391328	0.00275495
FL2	5	42661054-42701054	NT	42625054-43015054	42615054-42701054	NS	0.00280233	6.0108e-05
FL2	5	NS	NT	43795054-43901054	NS	NS	0.00275548	0.00090362
FL2	5	NS	NT	NS	6865054-6919054	NS	0.00370782	0.00322142
FL2	5	NS	NT	NS	9087054-9129054	NS	0.00385916	0.00347785
FL2	5	NS	NT	NS	10963054-11413054	NS	0.00087829	2.00337e-06
FL2	5	NS	NT	NS	15755054-15809054	NS	0.00109845	0.00051887
FL2	5	NS	NT	NS	43153054-43205054	NS	0.00462422	0.00414698
FL2	5	4667054-4757054	NT	NS	NS	NS	0.0033769	0.00252476
FL2	5	24027054-24057054	NT	NS	NS	NS	0.0025985	0.00149882
FL2	5	45709054-46079054	NT	NS	NS	NS	0.00381442	0.00251273
FL2	5	50573054-50611054	NT	NS	NS	NS	0.00423891	0.00339039
FL2	5	NS	NT	NS	NS	40679054-41003054	0.00437188	0.00392706
FL2	6	NS	NT	7573500-7605500	NS	NS	0.0013667	0.00052695
FL2	6	NS	NT	NS	5655500-5695500	NS	0.00330055	0.00274662
FL2	6	NS	NT	NS	17477500-18691500	NS	0.00269997	0.00078332
FL2	6	19309500-19311500	NT	NS	NS	NS	0.00130045	0.00130045
FL2	6	19777500-19797500	NT	NS	NS	NS	0.00359778	0.00172124
FL2	6	NS	NT	NS	NS	8969500-8983500	0.00249204	0.00125289
FL2	6	NS	NT	NS	NS	15635500-15705500	0.00343307	0.00218905
FL2	7	NS	NT	19348650-19904650	19124424-19788424	19320424-19870424	0.00217214	0.00023439
FL2	7	NS	NT	22058650-22062650	NS	NS	0.00482567	0.00473651
FL2	7	NS	NT	27618650-27656650	NS	NS	0.00274204	0.00201762
FL2	7	NS	NT	NS	1024424-1128424	NS	0.00379563	0.00274261
FL2	7	NS	NT	NS	12546424-12566424	NS	0.00267475	0.00133224
FL2	7	NS	NT	NS	23428424-23658424	NS	0.00269768	0.00090352
FL2	7	3966424-4000424	NT	NS	NS	NS	0.0021523	0.0010099
FL2	7	4154424-4162424	NT	NS	NS	NS	0.00325613	0.0025488
FL2	7	4682424-4694424	NT	NS	NS	NS	0.00248969	0.00214604
FL2	7	29066424-29132424	NT	NS	NS	NS	0.00203517	0.0009538
FL2	7	NS	NT	NS	NS	16360424-16362424	0.00496346	0.00496346
FL2	8	NS	NT	6748377-6760377	NS	6756377-6760377	0.00350803	0.00282708
FL2	8	NS	NT	14458377-14466377	NS	NS	0.00381485	0.00371668
FL2	8	NS	NT	NS	6956377-7152377	NS	0.00307542	0.00212157
FL2	8	21260377-21270377	NT	NS	NS	NS	0.00278605	0.00232638
FL2	8	NS	NT	NS	NS	15564377-16748377	0.00365676	0.00252182
FL2	8	NS	NT	NS	NS	18252377-18308377	0.00216644	0.00119476
FL2	9	NS	NT	NS	NS	1960067-1962067	0.00292074	0.00292074
FL2	Z	8719533-8725533	NT	8751502-9147502	NS	8707533-8843533	0.00284121	0.00116209
FL2	Z	NS	NT	10001502-10139502	NS	10001533-10133533	0.00410849	0.00345798
FL2	Z	NS	NT	12157502-13075502	NS	12537533-12811533	0.0031866	0.00110999
FL2	Z	NS	NT	13409502-13417502	NS	NS	0.00373738	0.00299538
FL2	Z	NS	NT	14069502-14077502	NS	NS	0.00232067	0.00124423
FL2	Z	NS	NT	18907502-18959502	NS	18933533-18935533	0.00367215	0.00231816
FL2	Z	NS	NT	24845502-24851502	NS	NS	0.00437185	0.00419754
FL2	Z	NS	NT	NS	9535533-9727533	NS	0.00216028	0.00015827
FL2	Z	31379533-31485533	NT	NS	NS	NS	0.00211224	0.00105399
FL2	Z	55583533-55737533	NT	NS	NS	NS	0.00143205	0.0006352
FL2	Z	56127533-56469533	NT	NS	NS	NS	0.00196931	0.00035667
FL2	Z	61217533-61249533	NT	NS	NS	NS	0.00447617	0.00414581
FL2	Z	62147533-62921533	NT	NS	NS	62419533-62453533	0.00303685	0.00141467
FL2	Z	NS	NT	NS	NS	3025533-3029533	0.00318234	0.00197456
FL2	Z	NS	NT	NS	NS	56761533-56769533	0.00387394	0.00334773
ML1	1	NS	NS	NT	23191595-23263595	NS	0.00288018	0.00131421
ML1	1	NS	NS	NT	70317595-70375595	NS	0.00232566	0.000593
ML1	1	NS	NS	NT	70805595-70889595	NS	0.00160591	0.00076128
ML1	1	NS	NS	NT	120531595-120567595	NS	0.00409088	0.00330155
ML1	1	NS	NS	NT	152833595-152863595	NS	0.00467767	0.00448955
ML1	1	27433595-27657595	NS	NT	NS	NS	0.00152568	7.414e-05
ML1	1	65117595-65239595	NS	NT	NS	NS	0.00205446	0.00042881
ML1	1	68339595-68437595	NS	NT	NS	NS	0.00293161	0.00216207
ML1	1	72259595-72329595	NS	NT	NS	NS	0.00308481	0.00223621
ML1	1	129975595-129981595	129563595-130227595	NT	NS	129549595-129629595	0.00369192	0.00247631
ML1	1	143839595-143945595	NS	NT	NS	NS	0.00222222	0.0011662
ML1	1	170703595-170835595	NS	NT	NS	NS	0.00071019	0.00029656
ML1	1	NS	13305595-13307595	NT	NS	NS	0.00450183	0.00450183
ML1	1	NS	79647595-79697595	NT	NS	NS	0.00201161	0.001152
ML1	1	NS	124209595-124309595	NT	NS	NS	0.0012622	0.0002304
ML1	1	NS	149857595-149909595	NT	NS	NS	0.00411878	0.0037345
ML1	1	NS	159075595-159107595	NT	NS	NS	0.00461714	0.0044237
ML1	1	NS	187377595-187421595	NT	NS	NS	0.00296331	0.00193336
ML1	1	NS	NS	NT	NS	45509595-45539595	0.00363655	0.00249776
ML1	1	NS	NS	NT	NS	116447595-117119595	0.00215585	0.00061141
ML1	1	NS	NS	NT	NS	123953595-123977595	0.00408042	0.00365443
ML1	1	NS	NS	NT	NS	130999595-131201595	0.00394172	0.00279645
ML1	11	NS	4981919-5035919	NT	NS	NS	0.00261019	0.00181115
ML1	12	NS	NS	NT	7269819-7387819	NS	0.00177564	0.00088749
ML1	12	NS	NS	NT	7869819-7977819	NS	0.00117312	0.00048281
ML1	12	4053819-4067819	NS	NT	NS	NS	0.003869	0.00316997
ML1	12	8611819-8735819	NS	NT	NS	NS	0.00317322	0.00242858
ML1	12	10631819-10643819	NS	NT	NS	NS	0.00471568	0.00448846
ML1	12	NS	3555819-3677819	NT	NS	NS	0.00305324	0.00070122
ML1	12	NS	7127819-7211819	NT	NS	NS	0.00248512	0.00146254
ML1	12	NS	7621819-7623819	NT	NS	NS	0.00498267	0.00498267
ML1	12	NS	NS	NT	NS	8914238-9396238	0.00122991	3.007e-05
ML1	13	NS	2136016-2142016	NT	NS	NS	0.0046354	0.00450384
ML1	13	NS	5574016-5660016	NT	NS	NS	0.00300578	0.00113598
ML1	18	NS	NS	NT	265750-297750	221750-403750	0.00338274	0.00129098
ML1	18	NS	NS	NT	1465750-1563750	NS	0.0026389	0.00074325
ML1	18	NS	NS	NT	NS	2387750-2413750	0.00138408	0.00063547
ML1	19	4826850-4836850	NS	NT	NS	NS	0.00471689	0.00453254
ML1	2	NS	NS	NT	4998746-5066746	NS	0.00094412	0.00027246
ML1	2	NS	NS	NT	23948746-24016746	NS	0.00215268	0.0007152
ML1	2	NS	24670746-24964746	NT	24664746-24950746	NS	0.00145064	2.00349e-06
ML1	2	NS	NS	NT	26808746-27804746	NS	0.00341045	0.00206948
ML1	2	NS	NS	NT	30554746-30672746	NS	0.0015151	0.00081337
ML1	2	NS	NS	NT	45832746-45908746	NS	0.0025358	0.00150854
ML1	2	74276746-74336746	NS	NT	74316746-74336746	NS	0.00436428	0.00346052
ML1	2	NS	NS	NT	99436746-99466746	NS	0.00409346	0.00360607
ML1	2	658746-740746	NS	NT	NS	NS	0.00362011	0.00288343
ML1	2	2276746-2296746	NS	NT	NS	NS	0.00369229	0.00260691
ML1	2	27976746-28212746	27976746-28262746	NT	NS	27936746-28458746	0.00269063	0.00015436
ML1	2	30218746-30288746	30216746-30358746	NT	NS	30216746-30314746	0.00290641	0.00066115
ML1	2	40270746-40308746	NS	NT	NS	NS	0.00346803	0.0020158
ML1	2	75340746-75358746	NS	NT	NS	75340746-75360746	0.0046136	0.0041616
ML1	2	99936746-100002746	NS	NT	NS	NS	0.00442693	0.00352264
ML1	2	112576746-112658746	NS	NT	NS	NS	0.00316679	0.00186551
ML1	2	118812746-118944746	NS	NT	NS	NS	0.00317475	0.00198173
ML1	2	120054746-120182746	NS	NT	NS	NS	0.00366764	0.00254279
ML1	2	126094746-126112746	NS	NT	NS	NS	0.00466078	0.00452252
ML1	2	NS	19526746-19568746	NT	NS	NS	0.00189663	0.00069922
ML1	2	NS	88738746-88780746	NT	NS	NS	0.0016504	0.00077535
ML1	2	NS	NS	NT	NS	7754746-7762746	0.00340185	0.00247772
ML1	2	NS	NS	NT	NS	67088746-67228746	0.00138229	0.00015837
ML1	2	NS	NS	NT	NS	100490746-100532746	0.00326554	0.00161172
ML1	20	NS	NS	NT	5295637-5307637	NS	0.00391926	0.00283877
ML1	20	NS	NS	NT	9641637-9667637	NS	0.00282943	0.00172891
ML1	20	1511351-1691351	NS	NT	NS	NS	0.00207725	0.00029255
ML1	20	8371351-8373351	NS	NT	NS	NS	0.00460067	0.00460067
ML1	20	9293351-9341351	NS	NT	NS	NS	0.00318491	0.00160502
ML1	20	NS	NS	NT	NS	9855637-9879637	0.00436447	0.0039431
ML1	26	NS	NS	NT	NS	2367983-2369983	0.00263809	0.00263809
ML1	3	NS	NS	NT	5035236-5055236	NS	0.00135808	0.00092756
ML1	3	NS	NS	NT	9937236-9985236	NS	0.00348027	0.0026725
ML1	3	NS	NS	NT	25019236-25085236	24989236-25129236	0.0029497	0.00143932
ML1	3	NS	NS	NT	44597236-44641236	NS	0.00295943	0.00209552
ML1	3	22905236-22963236	NS	NT	NS	NS	0.00345818	0.00271512
ML1	3	31915236-32869236	NS	NT	NS	31969236-32249236	0.00340585	0.00090208
ML1	3	46167236-46375236	NS	NT	NS	NS	0.00285773	0.00117221
ML1	3	50229236-50237236	NS	NT	NS	NS	0.00362984	0.00341043
ML1	3	57859236-57861236	NS	NT	NS	NS	0.00481507	0.00481507
ML1	3	NS	17073236-17093236	NT	NS	NS	0.00478553	0.00469617
ML1	3	NS	22557236-22753236	NT	NS	NS	0.0017016	0.00043075
ML1	3	NS	50335236-50503236	NT	NS	NS	0.00150973	0.00047082
ML1	3	NS	55443236-55459236	NT	NS	NS	0.00475467	0.00455192
ML1	3	NS	79467236-79483236	NT	NS	NS	0.00431326	0.00401699
ML1	3	NS	91435236-91489236	NT	NS	NS	0.00446019	0.00386673
ML1	3	NS	NS	NT	NS	21825236-21975236	0.00191771	0.00021049
ML1	3	NS	NS	NT	NS	29581236-29623236	0.00257675	0.00119476
ML1	3	NS	NS	NT	NS	30345236-30363236	0.00410247	0.00330162
ML1	3	NS	NS	NT	NS	40619236-40643236	0.00446787	0.0040714
ML1	3	NS	NS	NT	NS	49855236-49951236	0.0025089	0.001301
ML1	3	NS	NS	NT	NS	68193236-68225236	0.00140311	0.00034079
ML1	4	NS	NS	NT	8946567-9078567	NS	0.00234742	0.00018631
ML1	4	NS	NS	NT	11540567-11618567	NS	0.00428428	0.003566
ML1	4	NS	NS	NT	36652567-36654567	NS	0.004756	0.004756
ML1	4	44594567-44682567	NS	NT	NS	NS	0.00222578	0.00076745
ML1	4	46782567-46862567	NS	NT	NS	NS	0.00165296	0.00085561
ML1	4	52410567-52424567	NS	NT	NS	NS	0.00450592	0.00423798
ML1	4	58510567-58578567	NS	NT	NS	NS	0.00409705	0.00385727
ML1	4	74512567-74878567	NS	NT	NS	NS	0.00078921	2.00378e-06
ML1	4	NS	5072567-5102567	NT	NS	NS	0.00421333	0.00350009
ML1	4	NS	9200567-9366567	NT	NS	NS	0.00085852	7.0122e-05
ML1	4	NS	36180567-36370567	NT	NS	NS	0.00094598	3.80662e-05
ML1	4	NS	39576567-39684567	NT	NS	NS	0.00340833	0.00242622
ML1	4	NS	42920567-43276567	NT	NS	42912567-43252567	0.00351284	0.00105984
ML1	4	NS	NS	NT	NS	9864567-10516567	0.00225298	0.00113863
ML1	4	NS	NS	NT	NS	12518567-12522567	0.00463369	0.00454649
ML1	4	NS	NS	NT	NS	49914567-49964567	0.00376901	0.00262205
ML1	5	NS	NS	NT	10653054-10677054	NS	0.00379616	0.00274462
ML1	5	NS	NS	NT	16859054-16947054	NS	0.00406722	0.00303911
ML1	5	NS	NS	NT	19549054-19617054	NS	0.0044258	0.00374229
ML1	5	NS	31233054-31895054	NT	30663054-31895054	NS	0.00160196	2.00337e-06
ML1	5	1595054-1675054	NS	NT	NS	NS	0.00163645	0.00056907
ML1	5	4703054-4725054	NS	NT	NS	NS	0.00471421	0.00456059
ML1	5	NS	13471054-13709054	NT	NS	NS	0.00232024	0.00033058
ML1	5	NS	NS	NT	NS	17369054-17383054	0.00363124	0.00328558
ML1	6	NS	NS	NT	2527500-2551500	NS	0.00476869	0.00468187
ML1	6	NS	NS	NT	10957500-11035500	NS	0.00357317	0.00281674
ML1	6	NS	NS	NT	NS	9083500-9301500	0.00061823	2.00463e-06
ML1	6	NS	NS	NT	NS	18847500-18927500	0.0035563	0.00288666
ML1	6	NS	NS	NT	NS	28743500-28747500	0.00452544	0.00434804
ML1	7	NS	NS	NT	862424-1112424	NS	0.00262566	0.00097163
ML1	7	3680424-3682424	NS	NT	NS	NS	0.00491726	0.00491726
ML1	7	24302424-24754424	24260424-24656424	NT	NS	NS	0.00203027	8.41586e-05
ML1	7	NS	NS	NT	NS	2596424-2612424	0.00421698	0.00318535
ML1	7	NS	NS	NT	NS	22324424-22440424	0.00348343	0.00219507
ML1	8	6920377-7016377	NS	NT	NS	NS	0.00449275	0.00383523
ML1	8	21262377-21264377	NS	NT	NS	NS	0.0043542	0.0043542
ML1	8	21778377-21812377	NS	NT	NS	NS	0.0044161	0.00347655
ML1	9	NS	NS	NT	7834067-7852067	NS	0.00346783	0.00272859
ML1	9	NS	16166067-16560067	NT	16430067-16578067	15750067-16586067	0.00254951	6.41481e-05
ML1	9	17176067-17504067	17088067-17484067	NT	17118067-17516067	17030067-17526067	0.00256255	0.00019645
ML1	9	NS	6378067-6526067	NT	NS	NS	0.00347627	0.00249033
ML1	Z	23459533-23561533	NS	NT	NS	NS	0.00280004	0.00098786
ML1	Z	31409533-31473533	NS	NT	NS	NS	0.00394891	0.00297761
ML1	Z	32617533-33435533	32301533-32839533	NT	NS	NS	0.00369851	0.00204986
ML1	Z	46387533-46561533	NS	NT	NS	NS	0.00264852	0.00108605
ML1	Z	NS	14091533-14113533	NT	NS	NS	0.00483132	0.00473424
ML1	Z	NS	NS	NT	NS	46107533-46277533	0.00446044	0.00211488
ML1	Z	NS	NS	NT	NS	50041533-50045533	0.00472691	0.00452244
ML1	Z	NS	NS	NT	NS	50415533-50517533	0.00428507	0.00330362
ML1	Z	NS	NS	NT	NS	50599533-50607533	0.00460814	0.00445829
ML1	Z	NS	NS	NT	NS	51053533-52267533	0.00313172	0.000868
ML2	1	NS	NS	10767595-10843595	NT	10823595-10849595	0.00381157	0.00203766
ML2	1	NS	NS	12483595-12497595	NT	NS	0.00351231	0.00345821
ML2	1	NS	NS	37095595-37101595	NT	NS	0.00457689	0.0043438
ML2	1	NS	NS	41285595-41729595	NT	41295595-41729595	0.00293395	0.00122019
ML2	1	NS	NS	43243595-43257595	NT	NS	0.00340182	0.00310357
ML2	1	NS	NS	45011595-45123595	NT	NS	0.00315937	0.0016169
ML2	1	NS	NS	45577595-45697595	NT	NS	0.00171842	0.00024644
ML2	1	46249595-46801595	NS	46607595-46637595	NT	46661595-46875595	0.00250237	0.0001082
ML2	1	NS	NS	50593595-50597595	NT	NS	0.003896	0.00387496
ML2	1	NS	NS	51069595-51585595	NT	51549595-51763595	0.00281385	0.00084351
ML2	1	NS	65855595-65963595	65939595-66001595	NT	65755595-65977595	0.00293987	0.00045482
ML2	1	NS	NS	70289595-70333595	NT	70295595-70333595	0.00405324	0.00306751
ML2	1	NS	NS	71047595-71089595	NT	NS	0.00339324	0.00193548
ML2	1	NS	NS	117985595-118009595	NT	NS	0.00124891	0.00041474
ML2	1	121495595-121509595	NS	121473595-121533595	NT	121467595-121733595	0.00311024	0.00083192
ML2	1	NS	NS	133029595-133033595	NT	NS	0.00429572	0.00416147
ML2	1	NS	NS	134337595-134369595	NT	NS	0.00320089	0.00254056
ML2	1	NS	NS	136577595-136601595	NT	NS	0.00318706	0.00201161
ML2	1	NS	NS	138239595-138295595	NT	NS	0.00241696	0.00114405
ML2	1	NS	NS	143837595-144209595	NT	NS	0.00285325	0.00137046
ML2	1	174843595-175533595	NS	175031595-175055595	NT	NS	0.00292686	0.00163909
ML2	1	NS	NS	184101595-184127595	NT	NS	0.00366458	0.00223401
ML2	1	NS	NS	185603595-185621595	NT	NS	0.00224715	0.00117611
ML2	1	NS	NS	186159595-186501595	NT	NS	0.00323828	0.00253455
ML2	1	11309595-12435595	NS	NS	NT	NS	0.00414133	0.0030237
ML2	1	27531595-27643595	NS	NS	NT	NS	0.00249953	0.00131047
ML2	1	34433595-34447595	NS	NS	NT	NS	0.00469485	0.00452052
ML2	1	54761595-54763595	NS	NS	NT	NS	0.00375908	0.00375908
ML2	1	62859595-62869595	NS	NS	NT	NS	0.00207741	0.00188355
ML2	1	71191595-71227595	NS	NS	NT	NS	0.00167649	0.00081954
ML2	1	131427595-131499595	NS	NS	NT	NS	0.00198073	0.00109606
ML2	1	133163595-133197595	NS	NS	NT	NS	0.00239598	0.00075542
ML2	1	135059595-135093595	NS	NS	NT	NS	0.00381719	0.00321606
ML2	1	146143595-146145595	NS	NS	NT	NS	0.00485715	0.00485715
ML2	1	151977595-152191595	NS	NS	NT	NS	0.00404783	0.00326816
ML2	1	173859595-173957595	NS	NS	NT	NS	0.00358275	0.00236045
ML2	1	182389595-182481595	NS	NS	NT	NS	0.00182298	0.00088767
ML2	1	184427595-184477595	NS	NS	NT	NS	0.00351754	0.00279326
ML2	1	NS	15657595-15769595	NS	NT	NS	0.0014746	0.00084146
ML2	1	NS	16657595-16753595	NS	NT	NS	0.00382132	0.00301725
ML2	1	NS	54961595-55007595	NS	NT	NS	0.00315694	0.00180314
ML2	1	NS	134631595-134661595	NS	NT	NS	0.00178617	0.00089957
ML2	1	NS	139117595-139163595	NS	NT	NS	0.00448224	0.0041392
ML2	1	NS	144283595-144305595	NS	NT	NS	0.00186433	0.00095166
ML2	1	NS	146739595-146813595	NS	NT	NS	0.00326239	0.0028169
ML2	1	NS	158275595-159439595	NS	NT	NS	0.00323529	0.00167491
ML2	1	NS	161721595-161747595	NS	NT	NS	0.00479459	0.00443371
ML2	1	NS	168157595-168179595	NS	NT	NS	0.00349062	0.00313746
ML2	1	NS	174607595-174633595	NS	NT	NS	0.00347189	0.00266864
ML2	1	NS	NS	NS	NT	851595-1185595	0.00224994	0.00119275
ML2	1	NS	NS	NS	NT	24785595-24823595	0.00359984	0.00226122
ML2	1	NS	NS	NS	NT	50601595-50609595	0.00332117	0.00305505
ML2	1	NS	NS	NS	NT	64623595-64627595	0.00481311	0.00477703
ML2	1	NS	NS	NS	NT	66963595-67017595	0.00228143	0.0013451
ML2	1	NS	NS	NS	NT	73335595-73341595	0.00480175	0.00470285
ML2	1	NS	NS	NS	NT	76811595-76839595	0.0034508	0.002167
ML2	1	NS	NS	NS	NT	81411595-81441595	0.00235517	0.00101033
ML2	1	NS	NS	NS	NT	107083595-107099595	0.00430293	0.00403531
ML2	1	NS	NS	NS	NT	110253595-110259595	0.00478972	0.00473292
ML2	1	NS	NS	NS	NT	116419595-116485595	0.00411688	0.00348204
ML2	1	NS	NS	NS	NT	119331595-119371595	0.00121227	0.00041295
ML2	1	NS	NS	NS	NT	176235595-176307595	0.00313664	0.00137116
ML2	1	NS	NS	NS	NT	176977595-177147595	0.00340577	0.00179615
ML2	10	NS	NS	10394204-10412204	NT	NS	0.0029928	0.00256461
ML2	10	NS	NS	11194204-11218204	NT	NS	0.00335803	0.00180324
ML2	10	NS	NS	12290204-12332204	NT	NS	0.00038736	7.814e-05
ML2	10	NS	NS	14492204-14858204	NT	14490356-14532356	0.00370021	0.00244965
ML2	10	NS	6846204-6944204	NS	NT	NS	0.00171774	0.00112796
ML2	10	NS	10876204-10946204	NS	NT	NS	0.00350346	0.00265662
ML2	10	NS	NS	NS	NT	6196356-6512356	0.00315703	0.00177009
ML2	10	NS	NS	NS	NT	7246356-7294356	0.00348851	0.00268019
ML2	10	NS	NS	NS	NT	16112356-16114356	0.00241558	0.00241558
ML2	10	NS	NS	NS	NT	17082356-17144356	0.00351229	0.00254187
ML2	11	NS	NS	1231919-1237919	NT	NS	0.0044186	0.00418752
ML2	11	NS	NS	11277919-12193919	NT	NS	0.00121899	0.00024043
ML2	11	NS	NS	NS	NT	7285919-7319919	0.00333842	0.00228527
ML2	11	NS	NS	NS	NT	10543919-10847919	0.00192168	0.00050517
ML2	12	NS	NS	7952238-7960238	NT	NS	0.00335603	0.00271488
ML2	12	NS	NS	8430238-8440238	NT	NS	0.00293046	0.00214986
ML2	12	NS	NS	9614238-9828238	NT	NS	0.00428049	0.00365657
ML2	12	NS	NS	10128238-10158238	NT	NS	0.00161166	0.00080945
ML2	12	10583819-10651819	NS	NS	NT	NS	0.00368276	0.00198173
ML2	12	11105819-11207819	NS	NS	NT	NS	0.00151748	0.00048291
ML2	12	11857819-11923819	NS	NS	NT	NS	0.00268342	0.00144472
ML2	12	13001819-13363819	NS	NS	NT	12992238-13010238	0.00410647	0.00263296
ML2	12	NS	123819-139819	NS	NT	NS	0.00328121	0.00215976
ML2	12	NS	7159819-7191819	NS	NT	NS	0.00179274	0.00098572
ML2	12	NS	8209819-8213819	NS	NT	NS	0.00486847	0.00478833
ML2	12	NS	NS	NS	NT	9208238-9214238	0.00186297	0.00133308
ML2	12	NS	NS	NS	NT	9930238-9948238	0.00395312	0.00375066
ML2	12	NS	NS	NS	NT	11234238-11240238	0.00399121	0.00380077
ML2	13	NS	NS	8294016-8314016	NT	NS	0.00289169	0.00233219
ML2	13	NS	NS	8704016-8722016	NT	NS	0.00188405	0.00119615
ML2	13	NS	NS	9380016-9650016	NT	NS	0.0028956	0.00131236
ML2	13	NS	6702016-6756016	NS	NT	NS	0.00307065	0.00225793
ML2	13	NS	13086016-13218016	NS	NT	NS	0.00247338	0.00103981
ML2	13	NS	NS	NS	NT	6502016-6518016	0.00411229	0.00360432
ML2	14	NS	NS	4655676-4681676	NT	NS	0.00247444	0.00093368
ML2	14	NS	NS	5857676-5871676	NT	NS	0.00172252	0.00090763
ML2	14	NS	NS	8321676-8335676	NT	NS	0.00253226	0.00165497
ML2	14	7037676-7079676	NS	NS	NT	NS	0.00249403	0.00059913
ML2	14	13349676-13393676	NS	NS	NT	NS	0.00232799	0.00112011
ML2	14	NS	4255676-4277676	NS	NT	NS	0.00311522	0.00258049
ML2	14	NS	8377676-8383676	NS	NT	NS	0.00472222	0.00458999
ML2	14	NS	NS	NS	NT	6419676-6591676	0.00303146	0.00140925
ML2	14	NS	NS	NS	NT	7631676-7635676	0.00499252	0.00498751
ML2	15	NS	NS	3216693-3244693	NT	NS	0.00345754	0.00283108
ML2	15	NS	NS	8414693-8416693	NT	NS	0.00462431	0.00462431
ML2	15	NS	11582693-11598693	NS	NT	NS	0.00319356	0.00247831
ML2	17	5173766-5185766	NS	5173766-5183766	NT	NS	0.00230733	0.00078548
ML2	17	2171766-2193766	NS	NS	NT	NS	0.00424266	0.00341243
ML2	18	NS	NS	NS	NT	2457750-2461750	0.00390401	0.00386091
ML2	19	5194850-5204850	NS	NS	NT	NS	0.00328138	0.00305175
ML2	19	NS	NS	NS	NT	5232850-5250850	0.00492604	0.00482514
ML2	19	NS	NS	NS	NT	5992850-6002850	0.00242961	0.00159969
ML2	2	13938746-14396746	NS	14308746-14310746	NT	13978746-14336746	0.00235877	0.00026249
ML2	2	NS	NS	18696746-19226746	NT	NS	0.0020283	0.00058505
ML2	2	NS	NS	23170746-24236746	NT	NS	0.00170427	6.21116e-05
ML2	2	NS	NS	25194746-25198746	NT	NS	0.00483068	0.00477858
ML2	2	27082746-28384746	26596746-29986746	27898746-28326746	NT	27894746-28540746	0.00148773	2.00349e-06
ML2	2	NS	NS	33748746-33762746	NT	NS	0.00188882	0.00070326
ML2	2	NS	NS	38420746-38446746	NT	NS	0.00156317	0.0009998
ML2	2	NS	NS	57284746-57410746	NT	NS	0.00220484	0.00030655
ML2	2	NS	NS	100044746-100054746	NT	NS	0.00219695	0.00114606
ML2	2	NS	NS	103750746-103922746	NT	NS	0.00259727	0.00085353
ML2	2	NS	104598746-106190746	105638746-105688746	NT	NS	0.00341141	0.00232017
ML2	2	NS	NS	107952746-107974746	NT	NS	0.00427408	0.00387696
ML2	2	1344746-1364746	NS	NS	NT	NS	0.00401089	0.00337436
ML2	2	2238746-2296746	NS	NS	NT	NS	0.00080566	7.61435e-05
ML2	2	4170746-4218746	NS	NS	NT	NS	0.00097918	0.00053902
ML2	2	8580746-8590746	NS	NS	NT	NS	0.00474895	0.00472891
ML2	2	30814746-30880746	NS	NS	NT	NS	0.00370999	0.00308782
ML2	2	32206746-32266746	NS	NS	NT	NS	0.00273191	0.00155894
ML2	2	39830746-39930746	NS	NS	NT	NS	0.00292837	0.0013826
ML2	2	57458746-57480746	NS	NS	NT	NS	0.0047396	0.00454256
ML2	2	109976746-109998746	NS	NS	NT	NS	0.00253751	0.0014347
ML2	2	111730746-111736746	NS	NS	NT	NS	0.00469084	0.0045125
ML2	2	112568746-112600746	NS	NS	NT	NS	0.00235123	0.00118223
ML2	2	119258746-119402746	NS	NS	NT	NS	0.00152276	0.00089168
ML2	2	NS	86128746-86162746	NS	NT	NS	0.00456327	0.00435558
ML2	2	NS	NS	NS	NT	17814746-17818746	0.00269422	0.00254788
ML2	2	NS	NS	NS	NT	24922746-24924746	0.00459661	0.00459661
ML2	2	NS	NS	NS	NT	25518746-25748746	0.00430368	0.00207078
ML2	2	NS	NS	NS	NT	37838746-38064746	0.00345854	0.00217101
ML2	2	NS	NS	NS	NT	40316746-40318746	0.00464873	0.00464873
ML2	2	NS	NS	NS	NT	64264746-64290746	0.00127525	0.00058736
ML2	2	NS	NS	NS	NT	100514746-100538746	0.00411263	0.00297487
ML2	2	NS	NS	NS	NT	102966746-102972746	0.00299558	0.00252783
ML2	2	NS	NS	NS	NT	111916746-112332746	0.00357095	0.00266615
ML2	2	NS	NS	NS	NT	126628746-126648746	0.00255144	0.00184426
ML2	2	NS	NS	NS	NT	130254746-130774746	0.00310936	0.00204271
ML2	2	NS	NS	NS	NT	138302746-138412746	0.0036977	0.00230332
ML2	20	NS	NS	101637-489637	NT	431637-487637	0.00264236	0.00067756
ML2	20	5565351-5581351	NS	NS	NT	NS	0.00344783	0.00264699
ML2	20	6167351-6233351	NS	NS	NT	NS	0.00272321	0.00145875
ML2	20	NS	NS	NS	NT	1491637-1547637	0.00226631	0.0012549
ML2	21	NS	976023-992023	NS	NT	NS	0.00170346	0.0009797
ML2	21	NS	NS	NS	NT	874023-886023	0.00191642	0.00141727
ML2	23	NS	NS	977947-1091947	NT	NS	0.00185676	0.000557
ML2	23	3033947-3045947	NS	NS	NT	NS	0.00299898	0.00225024
ML2	24	NS	NS	749925-767925	NT	NS	0.00431655	0.0033961
ML2	24	NS	NS	2677925-2679925	NT	NS	0.00476055	0.00476055
ML2	24	NS	NS	NS	NT	3347925-3351925	0.00375868	0.00322945
ML2	24	NS	NS	NS	NT	4785925-4791925	0.00313524	0.00255189
ML2	26	NS	NS	2731983-2733983	NT	NS	0.00442395	0.00442395
ML2	26	NS	NS	NS	NT	3279983-3297983	0.0012118	8.219e-05
ML2	26	NS	NS	NS	NT	4657983-4717983	0.00245522	0.00143531
ML2	28	301837-305837	NS	NS	NT	NS	0.00236646	0.00216007
ML2	28	1689837-1695837	NS	NS	NT	NS	0.00382721	0.00283133
ML2	3	4823236-5043236	NS	4933236-4993236	NT	NS	0.00241939	8.41586e-05
ML2	3	NS	NS	9427236-9489236	NT	NS	0.00429085	0.00363052
ML2	3	NS	NS	14369236-14995236	NT	NS	0.00222013	0.00096173
ML2	3	NS	NS	15845236-15901236	NT	NS	0.00303796	0.00181326
ML2	3	NS	NS	24923236-25003236	NT	NS	0.00429572	0.00346021
ML2	3	NS	NS	39449236-39465236	NT	NS	0.00423928	0.00375875
ML2	3	NS	NS	54669236-56051236	NT	54647236-54669236	0.00273115	0.00034863
ML2	3	NS	NS	65705236-66037236	NT	NS	0.00299722	0.00152875
ML2	3	NS	NS	67003236-67017236	NT	NS	0.00482638	0.00475855
ML2	3	NS	NS	69491236-69799236	NT	NS	0.0032797	0.00218993
ML2	3	NS	NS	78133236-78275236	NT	NS	0.00365917	0.00297534
ML2	3	38561236-38665236	NS	NS	NT	NS	0.0032172	0.00231035
ML2	3	46171236-46349236	NS	NS	NT	NS	0.00259113	0.00134654
ML2	3	57793236-57897236	NS	NS	NT	NS	0.00423326	0.00333829
ML2	3	59135236-59173236	NS	NS	NT	NS	0.00346991	0.00284135
ML2	3	60173236-60379236	NS	NS	NT	NS	0.00207519	0.00072136
ML2	3	NS	3415236-3465236	NS	NT	NS	0.00400764	0.00328972
ML2	3	NS	37879236-37933236	NS	NT	NS	0.00324382	0.002298
ML2	3	NS	38795236-38909236	NS	NT	NS	0.00192386	0.00117204
ML2	3	NS	48965236-49085236	NS	NT	NS	0.00348133	0.00243223
ML2	3	NS	80353236-80427236	NS	NT	NS	0.0019412	0.00151864
ML2	3	NS	99755236-99773236	NS	NT	NS	0.00389122	0.00287701
ML2	3	NS	101253236-101271236	NS	NT	NS	0.0045074	0.00414321
ML2	3	NS	NS	NS	NT	4719236-4753236	0.00085303	0.0001724
ML2	3	NS	NS	NS	NT	26093236-26173236	0.00161012	0.00061943
ML2	3	NS	NS	NS	NT	27931236-28141236	0.00340586	0.00178612
ML2	3	NS	NS	NS	NT	30439236-30503236	0.00185034	0.00042699
ML2	3	NS	NS	NS	NT	40611236-40649236	0.00247241	0.00142729
ML2	3	NS	NS	NS	NT	63499236-63543236	0.00233188	0.00171195
ML2	3	NS	NS	NS	NT	68191236-68245236	0.00184738	0.00064549
ML2	3	NS	NS	NS	NT	77877236-77917236	0.00351724	0.0027283
ML2	3	NS	NS	NS	NT	97207236-97235236	0.00237081	0.00088003
ML2	3	NS	NS	NS	NT	101529236-101543236	0.00361978	0.00302298
ML2	3	NS	NS	NS	NT	103791236-103835236	0.00189771	0.00091411
ML2	4	NS	NS	13622567-13624567	NT	NS	0.0019495	0.0019495
ML2	4	NS	42388567-42566567	41576567-42992567	NT	NS	0.00339814	0.00174914
ML2	4	610567-612567	NS	NS	NT	NS	0.00476498	0.00476498
ML2	4	44596567-44652567	NS	NS	NT	NS	0.00377879	0.00286339
ML2	4	46116567-46140567	NS	NS	NT	NS	0.00491576	0.00486316
ML2	4	46782567-46864567	NS	NS	NT	NS	0.00135856	0.00045085
ML2	4	47342567-47376567	NS	NS	NT	NS	0.00244131	0.0012203
ML2	4	58942567-59034567	NS	NS	NT	NS	0.00294165	0.00169519
ML2	4	63792567-64342567	NS	NS	NT	NS	0.00109872	2.00378e-06
ML2	4	75536567-75636567	NS	NS	NT	NS	0.00414815	0.00302971
ML2	4	NS	36076567-36124567	NS	NT	NS	0.00331978	0.00189329
ML2	4	NS	37286567-37392567	NS	NT	NS	0.00206648	0.00102378
ML2	4	NS	67408567-67446567	NS	NT	NS	0.00428225	0.00398493
ML2	4	NS	70372567-70396567	NS	NT	NS	0.00350209	0.00236411
ML2	4	NS	NS	NS	NT	28892567-28960567	0.00338461	0.00197857
ML2	4	NS	NS	NS	NT	32234567-32252567	0.0048973	0.00480509
ML2	4	NS	NS	NS	NT	44798567-44836567	0.00395861	0.00290671
ML2	4	NS	NS	NS	NT	49954567-50424567	0.0021392	0.00060941
ML2	4	NS	NS	NS	NT	52216567-52262567	0.00397685	0.00302097
ML2	5	NS	NS	10063054-10145054	NT	NS	0.00258391	0.00092166
ML2	5	10557054-10969054	NS	10667054-11089054	NT	10459054-10923054	0.00173083	1.0018e-05
ML2	5	NS	NS	14321054-14399054	NT	NS	0.00114697	0.00025646
ML2	5	NS	NS	16965054-17361054	NT	NS	0.002754	0.00040473
ML2	5	NS	NS	28235054-28251054	NT	NS	0.00456169	0.00431976
ML2	5	NS	NS	36827054-36889054	NT	NS	0.00180867	0.0008936
ML2	5	48477054-48565054	NS	48291054-48689054	NT	NS	0.0026144	4.408e-05
ML2	5	1545054-2203054	NS	NS	NT	NS	0.00370513	0.00305776
ML2	5	6001054-6297054	NS	NS	NT	NS	0.00262651	0.00092574
ML2	5	NS	5567054-5573054	NS	NT	NS	0.00466545	0.00454992
ML2	5	NS	11977054-12041054	NS	NT	NS	0.00269202	0.00202953
ML2	5	NS	12813054-13015054	NS	NT	NS	0.0030295	0.00155871
ML2	5	NS	42961054-43013054	NS	NT	NS	0.00454376	0.00388877
ML2	5	NS	NS	NS	NT	6535054-6551054	0.00384516	0.00289067
ML2	5	NS	NS	NS	NT	9133054-9343054	0.00123161	0.00066955
ML2	6	NS	NS	2405500-2421500	NT	NS	0.00151948	0.00058305
ML2	6	NS	NS	7565500-7605500	NT	NS	0.0016676	0.00083951
ML2	6	19305500-19797500	NS	NS	NT	NS	0.00318525	0.00178536
ML2	6	NS	1085500-1121500	NS	NT	NS	0.00214173	0.00147657
ML2	6	NS	13809500-13831500	NS	NT	NS	0.00464659	0.00435358
ML2	6	NS	21923500-21985500	NS	NT	NS	0.00188869	0.00107187
ML2	6	NS	NS	NS	NT	7405500-7467500	0.00288029	0.00218905
ML2	6	NS	NS	NS	NT	26927500-26969500	0.00111715	0.00037086
ML2	7	NS	NS	802650-1328650	NT	NS	0.00344044	0.00089561
ML2	7	NS	NS	23368650-23382650	NT	23368424-23382424	0.00401779	0.00286715
ML2	7	17022424-17028424	NS	NS	NT	NS	0.00472423	0.00454055
ML2	7	31040424-31092424	NS	NS	NT	NS	0.00328866	0.00235444
ML2	7	31660424-31666424	NS	NS	NT	NS	0.00415049	0.0036609
ML2	7	NS	10856424-10870424	NS	NT	NS	0.0040998	0.0036804
ML2	7	NS	26072424-26094424	NS	NT	NS	0.00425569	0.00376255
ML2	7	NS	33580424-33582424	NS	NT	NS	0.00497466	0.00497466
ML2	7	NS	NS	NS	NT	2532424-2728424	0.00119472	0.00029668
ML2	7	NS	NS	NS	NT	12424424-12442424	0.00351144	0.00260601
ML2	7	NS	NS	NS	NT	16680424-16846424	0.00293441	0.00100432
ML2	8	6908377-7024377	NS	6988377-7040377	NT	NS	0.00433232	0.00333027
ML2	8	NS	NS	7948377-8002377	NT	NS	0.00341256	0.00216188
ML2	8	NS	NS	14628377-14862377	NT	NS	0.00310053	0.00248246
ML2	8	NS	NS	15484377-15486377	NT	NS	0.00447804	0.00447804
ML2	8	NS	16722377-17064377	NS	NT	NS	0.00340403	0.0023
ML2	8	NS	NS	NS	NT	14148377-14192377	0.00163759	0.00043099
ML2	9	NS	NS	9456067-9468067	NT	NS	0.00437853	0.0040653
ML2	9	NS	NS	16156067-16164067	NT	NS	0.00463132	0.00440792
ML2	9	NS	NS	17456067-17476067	NT	NS	0.00401488	0.0036766
ML2	9	NS	NS	18142067-18168067	NT	NS	0.00401693	0.00159887
ML2	9	NS	NS	20394067-20406067	NT	NS	0.0043434	0.00377678
ML2	9	1576067-1632067	NS	NS	NT	NS	0.00409595	0.00348256
ML2	9	NS	5124067-5172067	NS	NT	5126067-5168067	0.0010566	0.00026662
ML2	Z	NS	NS	3811502-3847502	NT	NS	0.00443229	0.00404927
ML2	Z	NS	NS	8079502-8089502	NT	NS	0.00329792	0.00161089
ML2	Z	NS	NS	9391502-9393502	NT	NS	0.00499497	0.00499497
ML2	Z	NS	NS	10001502-10025502	NT	9989533-10025533	0.00400473	0.00302899
ML2	Z	NS	NS	17613502-17753502	NT	17655533-17753533	0.00288066	0.0012823
ML2	Z	NS	NS	23333502-23347502	NT	NS	0.00468081	0.00446602
ML2	Z	NS	NS	32391502-32715502	NT	NS	0.00252208	0.00051693
ML2	Z	NS	NS	40209502-40471502	NT	39813533-40817533	0.00240484	0.00078381
ML2	Z	NS	45269533-45731533	45423502-45659502	NT	NS	0.0031125	0.00191734
ML2	Z	NS	NS	50415502-50425502	NT	NS	0.00469443	0.00451811
ML2	Z	NS	NS	51563502-51587502	NT	NS	0.00320142	0.00241434
ML2	Z	NS	NS	51937502-51939502	NT	NS	0.00173311	0.00173311
ML2	Z	NS	NS	52409502-52411502	NT	NS	0.00338207	0.00338207
ML2	Z	9359533-9365533	NS	NS	NT	NS	0.00398952	0.00335031
ML2	Z	23511533-23513533	NS	NS	NT	NS	0.00203784	0.00203784
ML2	Z	46387533-46389533	NS	NS	NT	NS	0.00303372	0.00303372
ML2	Z	46699533-46713533	NS	NS	NT	NS	0.00433417	0.00404963
ML2	Z	62481533-62525533	NS	NS	NT	NS	0.00464265	0.00453454
ML2	Z	NS	NS	NS	NT	1323533-1335533	0.00297086	0.00258797
ML2	Z	NS	NS	NS	NT	7129533-7207533	0.00369914	0.00314325
ML2	Z	NS	NS	NS	NT	22511533-22645533	0.00344623	0.00224117
ML2	Z	NS	NS	NS	NT	56069533-56123533	0.00393591	0.00369052
ML2	Z	NS	NS	NS	NT	56483533-56485533	0.00276238	0.00276238
ML2	Z	NS	NS	NS	NT	56761533-56769533	0.0010404	0.00100031
ML2	Z	NS	NS	NS	NT	71029533-71071533	0.00394622	0.00265413
ML3	1	NS	NS	2023595-2147595	NS	NT	0.00312646	0.00213183
ML3	1	NS	NS	3179595-3189595	NS	NT	0.0046187	0.00444598
ML3	1	NS	15657595-15805595	15673595-15771595	NS	NT	0.00090158	4.80837e-05
ML3	1	18277595-19319595	18267595-18771595	17677595-18623595	NS	NT	0.00278469	0.00033861
ML3	1	NS	NS	35337595-35361595	NS	NT	0.00374389	0.00285914
ML3	1	NS	NS	45639595-45643595	NS	NT	0.00470144	0.00462831
ML3	1	NS	NS	49685595-49695595	NS	NT	0.00351471	0.0030615
ML3	1	NS	NS	119585595-119615595	NS	NT	0.00388404	0.0035624
ML3	1	NS	NS	151929595-151969595	NS	NT	0.00275976	0.00054698
ML3	1	NS	NS	154337595-154363595	NS	NT	0.00398589	0.00257863
ML3	1	NS	NS	175459595-175483595	NS	NT	0.00405962	0.00361449
ML3	1	NS	NS	177493595-177527595	NS	NT	0.00449145	0.00414945
ML3	1	NS	NS	187983595-188025595	NS	NT	0.00395329	0.00328991
ML3	1	NS	NS	NS	15049595-15057595	NT	0.00482011	0.00474198
ML3	1	NS	NS	NS	24239595-24513595	NT	0.0024572	0.00157866
ML3	1	NS	NS	NS	47475595-47561595	NT	0.00233521	0.00155061
ML3	1	53307595-54005595	53135595-53995595	NS	53919595-53947595	NT	0.00306594	0.00049486
ML3	1	NS	NS	NS	61193595-61229595	NT	0.00454517	0.0043373
ML3	1	NS	NS	NS	70297595-70335595	NT	0.00437507	0.00406484
ML3	1	NS	NS	NS	78491595-78531595	NT	0.00354566	0.00298302
ML3	1	NS	NS	NS	109617595-109751595	NT	0.00333165	0.00226381
ML3	1	133163595-133191595	NS	NS	133117595-133163595	NT	0.00390704	0.00286941
ML3	1	NS	159197595-159347595	NS	157907595-160441595	NT	0.00300696	0.00036261
ML3	1	19801595-19821595	NS	NS	NS	NT	0.00325353	0.00253077
ML3	1	21801595-21813595	NS	NS	NS	NT	0.0046688	0.00417587
ML3	1	27591595-27645595	NS	NS	NS	NT	0.00256253	0.00171523
ML3	1	54673595-55215595	54927595-55015595	NS	NS	NT	0.00104296	2.00378e-05
ML3	1	65131595-65239595	NS	NS	NS	NT	0.0025265	0.00119826
ML3	1	94203595-94717595	NS	NS	NS	NT	0.0038784	0.00251273
ML3	1	131405595-131499595	NS	NS	NS	NT	0.00059792	3.6068e-05
ML3	1	NS	108877595-108935595	NS	NS	NT	0.00077245	0.00061707
ML3	1	NS	134633595-134661595	NS	NS	NT	0.00274506	0.00217378
ML3	1	NS	147619595-148475595	NS	NS	NT	0.00347307	0.00171699
ML3	1	NS	168099595-168169595	NS	NS	NT	0.0019514	0.00117204
ML3	1	NS	175609595-175661595	NS	NS	NT	0.00402872	0.00311141
ML3	10	NS	NS	3674204-3796204	NS	NT	0.00257194	0.00041675
ML3	10	NS	NS	NS	4828204-4974204	NT	0.00184692	0.00054291
ML3	10	3398204-3636204	NS	NS	NS	NT	0.00262521	0.00149482
ML3	11	NS	NS	1233919-1237919	NS	NT	0.00450709	0.00436584
ML3	11	NS	NS	NS	9529919-9551919	NT	0.00299595	0.00272058
ML3	12	NS	NS	NS	6375819-6413819	NT	0.00428881	0.00377235
ML3	12	NS	NS	NS	7283819-7331819	NT	0.00421242	0.00369021
ML3	12	10581819-10651819	NS	NS	NS	NT	0.00429224	0.0036629
ML3	13	NS	NS	NS	9374016-9416016	NT	0.00359975	0.00263042
ML3	13	NS	5570016-5624016	NS	NS	NT	0.00161743	0.00090157
ML3	14	NS	NS	11791676-11809676	NS	NT	0.00332108	0.00262672
ML3	14	NS	4027676-4037676	NS	NS	NT	0.00216897	0.00179512
ML3	17	NS	NS	3781766-3797766	NS	NT	0.00194023	0.00096573
ML3	17	NS	NS	4447766-4459766	NS	NT	0.00444548	0.00396512
ML3	17	NS	NS	NS	5987766-6019766	NT	0.00312495	0.0013663
ML3	17	2179766-2193766	NS	NS	NS	NT	0.00380166	0.00259088
ML3	2	NS	NS	14538746-14620746	NS	NT	0.00307921	0.00185934
ML3	2	NS	NS	23964746-24040746	NS	NT	0.0013767	0.00021038
ML3	2	NS	27432746-29740746	27864746-28420746	NS	NT	0.0019074	0.00013624
ML3	2	NS	NS	44714746-44766746	NS	NT	0.00432935	0.00384891
ML3	2	NS	NS	64884746-64918746	NS	NT	0.00447516	0.00418952
ML3	2	NS	NS	68722746-68728746	NS	NT	0.0042316	0.00388698
ML3	2	NS	NS	100044746-100054746	NS	NT	0.00328951	0.00252053
ML3	2	NS	NS	NS	23834746-23942746	NT	0.00266018	0.00074125
ML3	2	NS	24796746-24972746	NS	24856746-24972746	NT	0.00102313	2.00349e-06
ML3	2	NS	NS	NS	25520746-25588746	NT	0.0026134	0.00230388
ML3	2	NS	NS	NS	38028746-38066746	NT	0.00165078	0.00097364
ML3	2	NS	NS	NS	42100746-42102746	NT	0.0048762	0.0048762
ML3	2	NS	NS	NS	47012746-47116746	NT	0.00424431	0.00365014
ML3	2	NS	NS	NS	49124746-49260746	NT	0.0017378	0.0007112
ML3	2	NS	NS	NS	107278746-107284746	NT	0.00471794	0.00471593
ML3	2	2238746-2292746	NS	NS	NS	NT	0.00183761	0.00073939
ML3	2	2868746-2920746	NS	NS	NS	NT	0.00072116	0.0002645
ML3	2	32206746-32304746	NS	NS	NS	NT	0.00046512	4.40831e-05
ML3	2	76036746-76042746	NS	NS	NS	NT	0.00332293	0.00296158
ML3	2	109978746-110008746	NS	NS	NS	NT	0.00392278	0.00320804
ML3	2	112576746-112600746	NS	NS	NS	NT	0.00342195	0.00278525
ML3	2	116576746-116580746	NS	NS	NS	NT	0.00479804	0.0047249
ML3	2	118854746-119354746	NS	NS	NS	NT	0.0024426	0.0006352
ML3	2	120126746-120254746	NS	NS	NS	NT	0.00397037	0.00343647
ML3	2	NS	10018746-10046746	NS	NS	NT	0.00224991	0.00141045
ML3	2	NS	15938746-15972746	NS	NS	NT	0.00323655	0.00231403
ML3	2	NS	17806746-17890746	NS	NS	NT	0.00252116	0.00111394
ML3	2	NS	62016746-62194746	NS	NS	NT	0.00163239	0.00096969
ML3	2	NS	75840746-75882746	NS	NS	NT	0.00317047	0.00235209
ML3	2	NS	86098746-86164746	NS	NS	NT	0.00363579	0.00271272
ML3	20	NS	NS	NS	11419637-11485637	NT	0.0029898	0.0018411
ML3	20	NS	NS	NS	11745637-11849637	NT	0.00240834	0.00039867
ML3	20	8361351-8463351	NS	NS	NS	NT	0.00156368	0.00083157
ML3	20	9105351-9343351	NS	NS	NS	NT	0.00198217	0.00054102
ML3	20	NS	8477637-8637637	NS	NS	NT	0.00347471	0.00100775
ML3	23	NS	NS	1055947-1067947	NS	NT	0.00365957	0.00313363
ML3	23	NS	NS	1371947-1389947	NS	NT	0.00434447	0.0036766
ML3	23	NS	1131947-1155947	NS	NS	NT	0.00483942	0.00480837
ML3	24	NS	NS	NS	1195925-1197925	NT	0.00496235	0.00496235
ML3	24	NS	NS	NS	3057925-3065925	NT	0.00490358	0.00485416
ML3	24	NS	455925-535925	NS	NS	NT	0.00406047	0.0032196
ML3	28	283837-307837	NS	NS	NS	NT	0.00251649	0.00103395
ML3	3	NS	NS	6965236-7033236	NS	NT	0.0020343	0.00056902
ML3	3	NS	NS	30239236-30261236	NS	NT	0.00305986	0.00219995
ML3	3	NS	68183236-68245236	68213236-68223236	NS	NT	0.00172433	0.00016028
ML3	3	NS	NS	94421236-94549236	NS	NT	0.00235135	0.00085954
ML3	3	NS	NS	97189236-97203236	97191236-97193236	NT	0.00436547	0.00383489
ML3	3	NS	NS	101919236-101959236	NS	NT	0.00263494	0.0018954
ML3	3	NS	NS	NS	51463236-51471236	NT	0.00469523	0.00448755
ML3	3	NS	NS	NS	79117236-79181236	NT	0.00328527	0.00268852
ML3	3	4823236-4853236	NS	NS	NS	NT	0.00293606	0.00229232
ML3	3	11011236-11169236	NS	NS	NS	NT	0.00224138	0.00078348
ML3	3	16825236-16875236	NS	NS	NS	NT	0.00416924	0.00356271
ML3	3	38553236-38657236	NS	NS	NS	NT	0.00285428	0.00152688
ML3	3	56801236-57871236	NS	NS	NS	NT	0.0035359	0.00197372
ML3	3	90567236-90621236	NS	NS	NS	NT	0.003276	0.00233841
ML3	3	98579236-98639236	NS	NS	NS	NT	0.00287702	0.00203984
ML3	3	NS	22623236-22661236	NS	NS	NT	0.00319601	0.00256246
ML3	3	NS	48969236-49047236	NS	NS	NT	0.0025741	0.00171298
ML3	3	NS	53265236-53329236	NS	NS	NT	0.00191787	0.0010939
ML3	4	NS	NS	12904567-12966567	NS	NT	0.0037408	0.00220596
ML3	4	NS	NS	13630567-13646567	NS	NT	0.00380233	0.00298336
ML3	4	NS	NS	25804567-26024567	NS	NT	0.00396085	0.00281906
ML3	4	NS	NS	28030567-28044567	NS	NT	0.00386237	0.00310157
ML3	4	NS	NS	34616567-34690567	NS	NT	0.00222488	0.00043278
ML3	4	NS	NS	38940567-38968567	NS	NT	0.0047251	0.00445801
ML3	4	NS	NS	49930567-49932567	NS	NT	0.00449006	0.00449006
ML3	4	NS	NS	NS	6634567-7096567	NT	0.00215527	0.00099567
ML3	4	NS	NS	NS	8966567-9090567	NT	0.00412448	0.00367418
ML3	4	NS	NS	NS	11112567-11202567	NT	0.00406283	0.00305314
ML3	4	NS	NS	NS	15436567-15542567	NT	0.00115327	0.00030451
ML3	4	NS	NS	NS	28674567-28732567	NT	0.00278648	0.0023199
ML3	4	NS	NS	NS	29312567-29360567	NT	0.00467327	0.00437937
ML3	4	NS	NS	NS	30038567-30090567	NT	0.00324468	0.00187315
ML3	4	64028567-64050567	NS	NS	NS	NT	0.00166914	0.00112211
ML3	4	67456567-67594567	66902567-67522567	NS	NS	NT	0.00164227	0.00024443
ML3	4	74130567-74658567	74612567-74624567	NS	NS	NT	0.0025455	0.0006913
ML3	4	NS	9268567-9366567	NS	NS	NT	0.00218874	0.00143049
ML3	4	NS	36218567-36370567	NS	NS	NT	0.00189786	0.00033859
ML3	5	NS	NS	1409054-1429054	NS	NT	0.00287227	0.00257462
ML3	5	10941054-10953054	NS	11147054-11149054	10653054-11463054	NT	0.00109228	2.00337e-06
ML3	5	NS	NS	17313054-17361054	NS	NT	0.0041643	0.00376075
ML3	5	NS	NS	NS	1111054-1115054	NT	0.00413395	0.00409288
ML3	5	NS	NS	NS	16855054-16947054	NT	0.004954	0.00492829
ML3	5	31597054-31739054	31629054-31777054	NS	31057054-31817054	NT	0.00303002	0.00063907
ML3	5	1541054-2607054	NS	NS	NS	NT	0.00189527	9.21737e-05
ML3	5	5455054-5585054	5499054-5609054	NS	NS	NT	0.00138149	0.00034059
ML3	5	40063054-40079054	NS	NS	NS	NT	0.00486116	0.00479904
ML3	5	NS	13471054-13565054	NS	NS	NT	0.00241261	0.00170296
ML3	6	NS	NS	10065500-10273500	NS	NT	0.00247642	0.00058305
ML3	6	NS	NS	10775500-10967500	NS	NT	0.00321415	0.00083951
ML3	6	NS	NS	17097500-17137500	NS	NT	0.00277628	0.00193948
ML3	6	1500-3500	NS	NS	NS	NT	0.00425201	0.00425201
ML3	6	NS	9181500-9189500	NS	NS	NT	0.00464308	0.00449382
ML3	7	NS	NS	5994650-6032650	NS	NT	0.00299573	0.00214185
ML3	7	NS	NS	6442650-6612650	NS	NT	0.00374508	0.00231416
ML3	7	NS	NS	8116650-8256650	NS	NT	0.00470695	0.00439189
ML3	7	NS	NS	9380650-9502650	NS	NT	0.00290266	0.0017812
ML3	7	NS	NS	NS	11588424-11638424	NT	0.00275379	0.00199335
ML3	7	NS	NS	NS	12548424-12560424	NT	0.00399171	0.00341374
ML3	7	28064424-28110424	NS	NS	NS	NT	0.0040857	0.00363084
ML3	7	29076424-29118424	NS	NS	NS	NT	0.0018247	0.00068729
ML3	8	NS	NS	12000377-12060377	NS	NT	0.00265544	0.00208975
ML3	8	6954377-7082377	NS	NS	NS	NT	0.0031679	0.00142268
ML3	8	NS	13056377-13122377	NS	NS	NT	0.0040642	0.00311542
ML3	9	NS	NS	16144067-16182067	NS	NT	0.00240379	0.00169104
ML3	9	NS	NS	NS	7730067-7850067	NT	0.00407425	0.00328152
ML3	Z	NS	NS	32617502-32623502	NS	NT	0.0049569	0.00492084
ML3	Z	NS	NS	50415502-50461502	NS	NT	0.00442105	0.00433378
ML3	Z	NS	NS	NS	22675533-22761533	NT	0.0040689	0.00358202
ML3	Z	23469533-23515533	NS	NS	NS	NT	0.00264546	0.00133652
ML3	Z	31465533-31491533	NS	NS	NS	NT	0.00473492	0.0045666
ML3	Z	45957533-46463533	NS	NS	NS	NT	0.00232113	0.00142468
ML3	Z	NS	45725533-45937533	NS	NS	NT	0.00332553	0.00196542
ML3	Z	NS	56731533-56807533	NS	NS	NT	0.00143917	0.00036063
Note: NT = Not test; NS = Not pass 0.5% cutoff
