# Supplementary material for: Detection of genomic signatures of recent selection in commercial broiler chickens
Source: BMC Genet. 2016 Aug 26;17(1):122. doi: 10.1186/s12863-016-0430-1 (PMC5002100; doi:10.1186/s12863-016-0430-1)
Supplement: Additional file 3: — Table S3. Candidate selection regions detected by both XP-EHH and XP-CLR tests (XLSX 73 kb) [file 12863_2016_430_MOESM3_ESM.xlsx]

## Sheet: Sheet1
Table S3 Candidate selection regions detected by both XP-EHH and XP-CLR tests
Case Population	Chromosome	Candidate Regions by XP-EHH	Candidate Regions by XP-CLR	Average P Value in XP-EHH	Minimum P Value in XP-EHH	Average Rank in XP-CLR	Highest Rank in XP-CLR	Control Population in XP-EHH					Control Population in XP-CLR
								FL1	FL2	ML1	ML2	ML3	FL1	FL2	ML1	ML2	ML3
FL1	1	48173154-49238540	48967595-49043595	0.0171296	0.00231509	0.00269588	0.00187633	NT	NS	48173154-49238540	NS	NS	NT	NS	NS	NS	48967595-49043595
FL1	1	30100449-30827382	30507595-30653595	0.0355091	0.021867	0.00177151	0.0002244	NT	NS	NS	30585156-30827382	30100449-30819541	NT	NS	30507595-30653595	NS	NS
FL1	1	128405826-129399810	128735595-128947595	0.0179751	0.00682829	0.00358288	0.00187938	NT	NS	NS	128405826-129399810	NS	NT	NS	128735595-128947595	NS	NS
FL1	10	11470359-11615178	11452204-11488204	0.0288903	0.024736	0.0046641	0.00418304	NT	NS	NS	11470359-11615178	NS	NT	NS	NS	11452204-11488204	NS
FL1	11	25919-1286157	353919-465919	0.0187642	0.00075701	0.00413576	0.00327952	NT	NS	25919-1286157	NS	577966-713789	NT	NS	NS	353919-465919	NS
FL1	11	25919-1286157	1095919-1147919	0.0187642	0.00075701	0.00200768	0.00117197	NT	NS	25919-1286157	NS	577966-713789	NT	NS	NS	1095919-1147919	NS
FL1	12	11893499-12316098	12164238-12168238	0.0378333	0.0266749	0.00466978	0.00465675	NT	11893499-12316098	NS	NS	NS	NT	NS	NS	NS	12164238-12168238
FL1	13	1573598-4648247	2472016-2500016	0.019306	0.00048718	0.00251809	0.00165497	NT	2885049-4109323	1827551-2977882	1573598-4648247	1704605-4074792	NT	NS	2472016-2500016	NS	NS
FL1	13	1573598-4648247	3460016-3650016	0.019306	0.00048718	0.00386201	0.00202965	NT	2885049-4109323	1827551-2977882	1573598-4648247	1704605-4074792	NT	NS	3460016-3650016	NS	3486016-3602016
FL1	13	1573598-4648247	2092016-2184016	0.019306	0.00048718	0.00075937	4.40767e-05	NT	2885049-4109323	1827551-2977882	1573598-4648247	1704605-4074792	NT	2092016-2184016	NS	NS	NS
FL1	13	9008911-10821762	9356016-9440016	0.0225112	7.214e-05	0.00157989	0.00042672	NT	9745235-10115988	9908450-10821762	10316350-10603743	9008911-10603743	NT	NS	NS	9356016-9440016	NS
FL1	13	8392008-8677449	8540016-8576016	0.0401336	0.0321143	0.00427587	0.00355621	NT	NS	NS	8392008-8413657	8392008-8677449	NT	NS	NS	NS	8540016-8576016
FL1	18	7750-1442158	207750-691750	0.0113956	0.0001286	0.00298568	0.0013872	NT	7750-1442158	NS	7750-959202	798875-950320	NT	NS	NS	265750-291750	207750-691750
FL1	2	7535769-13479977	9934746-10088746	0.025302	1.33732e-05	0.00078158	0.00022038	NT	7535769-10272207	8014242-13479977	9978682-13389637	11784859-12814158	NT	9934746-10088746	NS	NS	NS
FL1	2	34002325-38178630	37952746-38002746	0.0080851	0.00045303	0.00305478	0.00162174	NT	NS	34002325-38178630	NS	NS	NT	NS	NS	NS	37952746-38002746
FL1	2	111754797-113076478	111748746-111832746	0.0230968	0.00437233	0.003623	0.00224719	NT	111754797-113076478	NS	111897885-112370893	NS	NT	NS	NS	NS	111748746-111832746
FL1	2	111754797-113076478	112350746-112356746	0.0230968	0.00437233	0.00258664	0.00135914	NT	111754797-113076478	NS	111897885-112370893	NS	NT	NS	NS	NS	112350746-112356746
FL1	2	29942466-30875973	29210746-30078746	0.025075	0.0105203	0.00193594	2.80488e-05	NT	29942466-30875973	NS	NS	30753327-30811670	NT	29210746-30078746	NS	NS	NS
FL1	21	761105-2196256	1986023-1990023	0.0353799	0.00854285	0.00465436	0.00458624	NT	1146806-2180693	761105-2180693	1043567-1186657	899706-2196256	NT	NS	1986023-1990023	NS	NS
FL1	21	761105-2196256	1218023-1244023	0.0353799	0.00854285	0.00356673	0.00280848	NT	1146806-2180693	761105-2180693	1043567-1186657	899706-2196256	NT	NS	NS	NS	1218023-1244023
FL1	28	5705-812169	445705-483705	0.0264984	0.00042606	0.00227162	0.00078537	NT	NS	5705-168789	5705-812169	5705-441108	NT	445705-483705	NS	NS	NS
FL1	3	30676383-35682536	30445236-33295236	0.0161399	0.00051896	0.00319416	0.00148944	NT	30676383-35682536	31351795-34431909	30970816-35659161	31267534-35442401	NT	NS	31701236-33295236	31733236-31735236	30445236-32351236
FL1	3	30676383-35682536	34007236-34065236	0.0161399	0.00051896	0.00321291	0.00138048	NT	30676383-35682536	31351795-34431909	30970816-35659161	31267534-35442401	NT	NS	34007236-34065236	NS	NS
FL1	3	37758691-39142127	38781236-38903236	0.0192673	0.00168428	0.00076197	0.00012422	NT	38283342-38308962	37758691-39142127	37831169-38246153	NS	NT	38781236-38903236	NS	NS	NS
FL1	3	55279824-56208981	55933236-56695236	0.0132784	0.00108489	0.00279137	0.00105389	NT	55279824-56208981	NS	55564021-56208981	55839874-56163256	NT	NS	55943236-56695236	NS	55933236-56677236
FL1	3	56597388-59276677	55933236-56695236	0.0128158	0.00067665	0.00279137	0.00105389	NT	56597388-59276677	NS	56597388-59276677	56619314-56619314	NT	NS	55943236-56695236	NS	55933236-56677236
FL1	3	56597388-59276677	58075236-58475236	0.0128158	0.00067665	0.00260315	0.00137631	NT	56597388-59276677	NS	56597388-59276677	56619314-56619314	NT	NS	NS	58075236-58475236	NS
FL1	3	7936334-8202969	8045236-8049236	0.0227157	0.0124878	0.00377778	0.00326987	NT	NS	NS	NS	7936334-8202969	NT	NS	8045236-8049236	NS	NS
FL1	3	8499312-9941483	9477236-9497236	0.0116456	0.00046228	0.00329855	0.00255029	NT	NS	NS	NS	8499312-9941483	NT	NS	NS	9477236-9497236	NS
FL1	4	51652148-52448992	52154567-52678567	0.030587	0.0190093	0.00315003	0.00213894	NT	NS	NS	51652148-52448992	NS	NT	NS	52408567-52678567	NS	52154567-52418567
FL1	4	75376650-75915411	75566567-75672567	0.0288308	0.0140732	0.00303487	0.00133039	NT	75486265-75761457	NS	75376650-75915411	NS	NT	75584567-75666567	75566567-75672567	75600567-75666567	NS
FL1	6	15390233-22238553	16723500-19841500	0.0110011	2.0788e-06	0.00164828	2.0036e-06	NT	15390233-22068524	16052729-22238553	NS	16203901-21736031	NT	16875500-16897500	16723500-19841500	17427500-19463500	17359500-19819500
FL1	6	15390233-22238553	21215500-21235500	0.0110011	2.0788e-06	0.00377535	0.00335603	NT	15390233-22068524	16052729-22238553	NS	16203901-21736031	NT	NS	21215500-21235500	NS	NS
FL1	6	15390233-22238553	21469500-21487500	0.0110011	2.0788e-06	0.00341797	0.00301908	NT	15390233-22068524	16052729-22238553	NS	16203901-21736031	NT	NS	NS	21469500-21487500	NS
FL1	6	15390233-22238553	20607500-20647500	0.0110011	2.0788e-06	0.0042094	0.00397718	NT	15390233-22068524	16052729-22238553	NS	16203901-21736031	NT	NS	NS	NS	20607500-20647500
FL1	6	15390233-22238553	21629500-21663500	0.0110011	2.0788e-06	0.00445322	0.00387895	NT	15390233-22068524	16052729-22238553	NS	16203901-21736031	NT	NS	NS	NS	21629500-21663500
FL1	7	12431731-13399819	12974650-12976650	0.025803	0.00057013	0.00433579	0.00433579	NT	12447734-12491274	12431731-13399819	NS	NS	NT	NS	12974650-12976650	NS	NS
FL1	7	31266379-32624145	31666424-31670650	0.0360808	0.0162049	0.00231046	0.00104187	NT	NS	NS	31266379-32624145	32394976-32397068	NT	NS	31666650-31670650	NS	31666424-31668424
FL1	8	6765283-6822394	6726377-7072377	0.0452133	0.0423902	0.00263523	0.0006151	NT	6765283-6822394	NS	NS	NS	NT	NS	6726377-6964377	6952377-7072377	NS
FL1	9	9934766-10037944	10034067-10048067	0.0402034	0.0323504	0.00459561	0.00388096	NT	9934766-10037944	NS	NS	NS	NT	NS	NS	NS	10034067-10048067
FL1	Z	9693895-9704937	9151533-9769533	0.0471661	0.0452295	0.00273898	0.00085143	NT	NS	9693895-9704937	NS	NS	NT	NS	NS	9151533-9769533	NS
FL1	Z	13531135-13850349	13469502-13571502	0.0285442	0.0263765	0.00358285	0.00257462	NT	NS	NS	13531135-13850349	NS	NT	NS	13469502-13571502	NS	NS
FL1	Z	34324250-36150265	35063533-35679533	0.0214477	0.00011357	0.00231635	0.0013243	NT	34324250-36150265	NS	34324250-34730668	34324250-36150265	NT	35063533-35679533	NS	NS	NS
FL1	Z	44499020-46808778	45489533-45781533	0.016644	0.00192327	0.00427719	0.00380662	NT	44499020-46808778	NS	NS	NS	NT	45489533-45781533	NS	NS	NS
FL1	Z	9745318-10375949	9151533-9769533	0.0239717	0.0184721	0.00273898	0.00085143	NT	NS	NS	NS	9745318-10375949	NT	NS	NS	9151533-9769533	NS
FL2	1	28883449-33670141	30433595-30545595	0.019455	8.13446e-05	0.00280048	0.00104588	30845456-33470267	NT	31098665-33670141	29669232-33571268	28883449-33571268	NS	NT	30433595-30545595	NS	NS
FL2	1	28883449-33670141	32661595-32671595	0.019455	8.13446e-05	0.00469363	0.00435382	30845456-33470267	NT	31098665-33670141	29669232-33571268	28883449-33571268	NS	NT	32661595-32671595	NS	NS
FL2	1	54653330-57459452	54923595-55323595	0.0194751	0.00073147	0.00174818	0.00067922	54653330-57459452	NT	56351859-57402158	55112889-57352278	56888877-57423618	NS	NT	54923595-55323595	NS	55009595-55143595
FL2	1	54653330-57459452	56163595-56251595	0.0194751	0.00073147	0.00240875	0.00039892	54653330-57459452	NT	56351859-57402158	55112889-57352278	56888877-57423618	NS	NT	56213595-56229595	56163595-56251595	56165595-56245595
FL2	1	59321288-60013950	59887595-59893595	0.0255721	0.00088782	0.00401623	0.0037711	NS	NT	59321288-60013950	NS	NS	59887595-59893595	NT	NS	NS	NS
FL2	1	59321288-60013950	59545595-59557595	0.0255721	0.00088782	0.00474428	0.00461866	NS	NT	59321288-60013950	NS	NS	NS	NT	NS	NS	59545595-59557595
FL2	1	104435119-105678377	105669595-105725595	0.0270701	0.00894014	0.00418733	0.00391258	NS	NT	104472594-105631617	104435119-105486669	105441599-105678377	NS	NT	NS	105669595-105725595	NS
FL2	1	188547686-189690789	189261595-189303595	0.0145764	0.0010003	0.00150668	0.00049289	NS	NT	188547686-189690789	NS	NS	NS	NT	189261595-189303595	NS	189261595-189303595
FL2	1	188547686-189690789	188689595-188757595	0.0145764	0.0010003	0.00283989	0.00144935	NS	NT	188547686-189690789	NS	NS	NS	NT	NS	NS	188689595-188757595
FL2	1	118316-348336	97595-119595	0.0306694	0.0158678	0.00438301	0.00415146	NS	NT	NS	118316-348336	192286-192286	NS	NT	97595-119595	NS	NS
FL2	1	123997976-127775349	124221595-124223595	0.0181586	0.00155303	0.00253255	0.00253255	NS	NT	NS	123997976-127775349	NS	NS	NT	124221595-124223595	NS	NS
FL2	1	123997976-127775349	124241595-124291595	0.0181586	0.00155303	0.00418299	0.00376268	NS	NT	NS	123997976-127775349	NS	NS	NT	NS	NS	124241595-124291595
FL2	1	128058125-129399810	128703595-128769595	0.0225439	0.00635628	0.00189821	0.00088359	NS	NT	NS	128058125-129399810	NS	NS	NT	128703595-128769595	NS	NS
FL2	1	171386992-172410033	171731595-171747595	0.0229774	0.00226466	0.00463144	0.00400925	NS	NT	NS	171386992-172410033	171794048-172247673	NS	NT	NS	NS	171731595-171747595
FL2	1	17030486-17068750	16935595-17295595	0.0475725	0.0467992	0.00372206	0.00231015	17030486-17068750	NT	NS	NS	NS	NS	NT	16935595-17295595	NS	NS
FL2	1	129452166-129604672	129401595-129629595	0.0350485	0.030322	0.00160556	9.8185e-05	NS	NT	NS	NS	129452166-129604672	129401595-129629595	NT	NS	NS	NS
FL2	11	753170-1350064	1021919-1147919	0.0245198	0.00273406	0.00097329	0.00021436	NS	NT	753170-1350064	NS	NS	NS	NT	NS	1021919-1147919	NS
FL2	11	753170-1350064	1241919-1335919	0.0245198	0.00273406	0.00409144	0.00326554	NS	NT	753170-1350064	NS	NS	NS	NT	NS	NS	1241919-1335919
FL2	11	6538951-8603068	8189429-8203429	0.0148132	0.00049592	0.0042898	0.00345451	6538951-8521300	NT	7631392-8603068	6633889-8377491	NS	8189429-8203429	NT	NS	NS	NS
FL2	11	6538951-8603068	7271919-7567919	0.0148132	0.00049592	0.00259811	0.00138119	6538951-8521300	NT	7631392-8603068	6633889-8377491	NS	NS	NT	NS	NS	7271919-7567919
FL2	12	2107300-2634716	2298238-2304238	0.0397643	0.0239018	0.00251046	0.00186029	2224120-2634716	NT	NS	2107300-2313754	NS	NS	NT	NS	NS	2298238-2304238
FL2	13	10191437-10308205	10178016-10216016	0.0176144	0.00448673	0.00441085	0.00418905	NS	NT	10191437-10308205	NS	NS	NS	NT	NS	10178016-10216016	NS
FL2	17	2980124-3584287	3111766-3123766	0.0354246	0.0169451	0.00395766	0.0034458	NS	NT	NS	NS	2980124-3584287	NS	NT	NS	3111766-3123766	NS
FL2	17	2980124-3584287	3351766-3353766	0.0354246	0.0169451	0.00491827	0.00491827	NS	NT	NS	NS	2980124-3584287	NS	NT	NS	3351766-3353766	NS
FL2	17	2980124-3584287	3149766-3161766	0.0354246	0.0169451	0.00372181	0.00327216	NS	NT	NS	NS	2980124-3584287	3149766-3161766	NT	NS	NS	NS
FL2	17	2980124-3584287	3037766-3053766	0.0354246	0.0169451	0.00387845	0.0031633	NS	NT	NS	NS	2980124-3584287	NS	NT	NS	NS	3037766-3053766
FL2	19	5550006-5722225	5696850-5714850	0.0459443	0.0451781	0.00271123	0.00232992	NS	NT	NS	5550006-5722225	NS	NS	NT	NS	5696850-5714850	NS
FL2	2	15303877-20502812	17140746-19716746	0.00979874	9.306e-05	0.0026817	2.204e-05	16696560-19974677	NT	16228799-20502812	15751621-19954843	15303877-19974677	17140746-18038746	NT	17462746-19716746	NS	17704746-18358746
FL2	2	15303877-20502812	16256746-16258746	0.00979874	9.306e-05	0.00489824	0.00489824	16696560-19974677	NT	16228799-20502812	15751621-19954843	15303877-19974677	NS	NT	NS	16256746-16258746	NS
FL2	2	15303877-20502812	15958746-16046746	0.00979874	9.306e-05	0.00101161	4.60868e-05	16696560-19974677	NT	16228799-20502812	15751621-19954843	15303877-19974677	15958746-16046746	NT	NS	NS	15982746-15994746
FL2	2	33392764-38036292	37896746-38066746	0.0214768	0.000873	0.00144422	0.00033678	NS	NT	33392764-38036292	33392764-33392764	NS	NS	NT	NS	NS	37896746-38066746
FL2	2	78013744-81930282	79764746-79822746	0.0110312	0.00068859	0.00422101	0.00358844	78013744-81930282	NT	81248398-81742143	78162829-80856675	79845591-80888724	NS	NT	79764746-79822746	NS	NS
FL2	2	82270314-89198092	87368746-87406746	0.0144397	9.95629e-05	0.00459397	0.00414545	82270314-89067093	NT	83146274-88497583	85225735-89198092	84515653-89067093	NS	NT	87368746-87406746	NS	NS
FL2	2	82270314-89198092	84458746-84660746	0.0144397	9.95629e-05	0.00343878	0.00204344	82270314-89067093	NT	83146274-88497583	85225735-89198092	84515653-89067093	NS	NT	NS	84458746-84660746	NS
FL2	2	82270314-89198092	83102746-83362746	0.0144397	9.95629e-05	0.00279163	0.00153354	82270314-89067093	NT	83146274-88497583	85225735-89198092	84515653-89067093	NS	NT	NS	NS	83102746-83362746
FL2	2	82270314-89198092	87856746-87870746	0.0144397	9.95629e-05	0.00465775	0.00435605	82270314-89067093	NT	83146274-88497583	85225735-89198092	84515653-89067093	NS	NT	NS	NS	87856746-87870746
FL2	2	2013854-2035262	1760746-2082746	0.0426015	0.0422479	0.00100607	2.00463e-06	2013854-2035262	NT	NS	NS	NS	NS	NT	NS	1760746-1850746	1770746-2082746
FL2	2	46646477-47185723	46320746-46888746	0.0321601	0.0159654	0.00180561	0.00010818	46646477-46903464	NT	NS	NS	46673569-47185723	NS	NT	NS	46320746-46888746	46358746-46460746
FL2	2	54090895-55617231	54956746-55116746	0.0346006	0.0216673	0.00284412	0.00114205	54090895-55617231	NT	NS	NS	55395294-55617231	54974746-55088746	NT	54956746-55116746	NS	NS
FL2	2	54090895-55617231	54710746-54778746	0.0346006	0.0216673	0.00314744	0.00272629	54090895-55617231	NT	NS	NS	55395294-55617231	NS	NT	NS	NS	54710746-54778746
FL2	20	3990314-4361811	4043637-4049637	0.00291759	0.00010884	0.0040014	0.00331157	NS	NT	3990314-4361811	NS	NS	NS	NT	NS	4043637-4049637	NS
FL2	20	3990314-4361811	4327637-4341637	0.00291759	0.00010884	0.00453888	0.00397317	NS	NT	3990314-4361811	NS	NS	NS	NT	NS	NS	4327637-4341637
FL2	20	8606060-9122999	8713637-8737637	0.0315968	0.00726765	0.00281099	0.00169792	NS	NT	NS	8606060-9122999	NS	NS	NT	NS	NS	8713637-8737637
FL2	23	2376237-3023997	2395947-2433947	0.0239917	0.00329688	0.0026888	0.00121429	NS	NT	2438963-3023997	2376237-2606983	NS	2395947-2433947	NT	NS	NS	NS
FL2	26	1345213-2054288	1521983-1589983	0.0254683	0.00123947	0.00121284	0.00016628	1620059-1652541	NT	1549096-1939948	1449996-1953919	1345213-2054288	NS	NT	NS	1521983-1589983	NS
FL2	3	38441335-38515072	38509236-38579236	0.0388652	0.0245306	0.00244592	0.00060113	NS	NT	38441335-38515072	NS	NS	38509236-38579236	NT	NS	NS	NS
FL2	3	67584046-68265863	67645236-67711236	0.0301039	0.00941711	0.00342632	0.0015007	NS	NT	67608684-68265863	NS	67584046-68151692	NS	NT	67665236-67711236	NS	67645236-67691236
FL2	3	67584046-68265863	68203236-68261236	0.0301039	0.00941711	0.00184546	0.0002185	NS	NT	67608684-68265863	NS	67584046-68151692	NS	NT	NS	NS	68203236-68261236
FL2	3	43531063-43571821	43531236-43533236	0.0399333	0.0375282	0.00246042	0.00246042	43531063-43571821	NT	NS	NS	NS	NS	NT	43531236-43533236	NS	NS
FL2	3	4160983-4474820	4427236-4465236	0.0346215	0.0251392	0.00135555	0.00056101	NS	NT	NS	NS	4160983-4474820	NS	NT	4427236-4465236	NS	NS
FL2	3	76228718-76686120	76575236-76783236	0.0448009	0.0418792	0.00345363	0.00075736	NS	NT	NS	NS	76228718-76686120	NS	NT	76575236-76783236	NS	NS
FL2	3	77765026-79515434	78923236-78979236	0.0237702	0.00478146	0.0033952	0.00235143	NS	NT	NS	NS	77765026-79515434	NS	NT	78923236-78977236	NS	78927236-78979236
FL2	3	77765026-79515434	77725236-77793236	0.0237702	0.00478146	0.0038908	0.00263408	NS	NT	NS	NS	77765026-79515434	NS	NT	NS	NS	77725236-77793236
FL2	4	78081513-79580047	78844567-78924567	0.0168787	0.00041568	0.00187998	0.00056731	78991678-79296211	NT	78081513-79580047	NS	NS	NS	NT	NS	NS	78844567-78924567
FL2	4	50891857-52448992	50932567-52474567	0.0143558	0.00192724	0.0022556	0.00021038	NS	NT	NS	50891857-52448992	NS	NS	NT	50932567-52474567	51536567-51540567	51252567-52440567
FL2	4	35461059-35766391	35528567-35548567	0.0458241	0.0415267	0.00368269	0.00345181	35461059-35766391	NT	NS	NS	NS	NS	NT	NS	35528567-35548567	NS
FL2	4	35981496-36275527	36100567-36238567	0.0284799	0.0137151	0.00195559	0.00047485	35981496-36275527	NT	NS	NS	NS	NS	NT	36100567-36238567	NS	NS
FL2	5	23257941-24991921	24027054-24057054	0.023248	0.00145059	0.0025985	0.00149882	NS	NT	23257941-24991921	23686732-24636202	NS	24027054-24057054	NT	NS	NS	NS
FL2	5	37605820-44914071	38749054-38777054	0.0186941	0.00045678	0.00391328	0.00275495	42747226-43090753	NT	39501871-44682016	37605820-44202584	42594781-44914071	NS	NT	38749054-38777054	NS	NS
FL2	5	37605820-44914071	42615054-43015054	0.0186941	0.00045678	0.00280233	6.0108e-05	42747226-43090753	NT	39501871-44682016	37605820-44202584	42594781-44914071	42661054-42701054	NT	42625054-43015054	42615054-42701054	NS
FL2	5	37605820-44914071	43795054-43901054	0.0186941	0.00045678	0.00275548	0.00090362	42747226-43090753	NT	39501871-44682016	37605820-44202584	42594781-44914071	NS	NT	43795054-43901054	NS	NS
FL2	5	37605820-44914071	43153054-43205054	0.0186941	0.00045678	0.00462422	0.00414698	42747226-43090753	NT	39501871-44682016	37605820-44202584	42594781-44914071	NS	NT	NS	43153054-43205054	NS
FL2	5	37605820-44914071	40679054-41003054	0.0186941	0.00045678	0.00437188	0.00392706	42747226-43090753	NT	39501871-44682016	37605820-44202584	42594781-44914071	NS	NT	NS	NS	40679054-41003054
FL2	5	12648222-15101804	12597054-14519054	0.0102031	0.00018185	0.0018208	4.20972e-05	12648222-15041244	NT	NS	13337609-15101804	13219173-15041244	13371054-13835054	NT	12679054-14519054	12669054-13715054	12597054-14519054
FL2	5	49747579-51204206	50573054-50611054	0.0381168	0.0170342	0.00423891	0.00339039	49747579-51204206	NT	NS	NS	50390685-50390685	50573054-50611054	NT	NS	NS	NS
FL2	7	18910831-20242692	19124424-19904650	0.0305504	0.0184266	0.00217214	0.00023439	NS	NT	18910831-20242692	NS	NS	NS	NT	19348650-19904650	19124424-19788424	19320424-19870424
FL2	7	21266570-22625201	22058650-22062650	0.0232673	0.00286264	0.00482567	0.00473651	21266570-22625201	NT	21564034-22139650	21658410-22400700	21711228-22072584	NS	NT	22058650-22062650	NS	NS
FL2	7	3818192-4078237	3966424-4000424	0.0310436	0.0106163	0.0021523	0.0010099	NS	NT	NS	3874204-4027825	3818192-4078237	3966424-4000424	NT	NS	NS	NS
FL2	Z	9640519-10510553	10001502-10139502	0.0239296	0.00884678	0.00410849	0.00345798	NS	NT	9654279-10510553	NS	9640519-10375949	NS	NT	10001502-10139502	NS	10001533-10133533
FL2	Z	9640519-10510553	9535533-9727533	0.0239296	0.00884678	0.00216028	0.00015827	NS	NT	9654279-10510553	NS	9640519-10375949	NS	NT	NS	9535533-9727533	NS
FL2	Z	10636798-20393301	12157502-13075502	0.0221392	0.00230295	0.0031866	0.00110999	15940398-20393301	NT	12792634-18115661	11409636-17171817	10636798-19664346	NS	NT	12157502-13075502	NS	12537533-12811533
FL2	Z	10636798-20393301	13409502-13417502	0.0221392	0.00230295	0.00373738	0.00299538	15940398-20393301	NT	12792634-18115661	11409636-17171817	10636798-19664346	NS	NT	13409502-13417502	NS	NS
FL2	Z	10636798-20393301	14069502-14077502	0.0221392	0.00230295	0.00232067	0.00124423	15940398-20393301	NT	12792634-18115661	11409636-17171817	10636798-19664346	NS	NT	14069502-14077502	NS	NS
FL2	Z	10636798-20393301	18907502-18959502	0.0221392	0.00230295	0.00367215	0.00231816	15940398-20393301	NT	12792634-18115661	11409636-17171817	10636798-19664346	NS	NT	18907502-18959502	NS	18933533-18935533
FL2	Z	60832538-65009510	61217533-61249533	0.0161123	5.69242e-05	0.00447617	0.00414581	60832538-65009510	NT	60941511-62448331	NS	62215370-64556338	61217533-61249533	NT	NS	NS	NS
FL2	Z	60832538-65009510	62147533-62921533	0.0161123	5.69242e-05	0.00303685	0.00141467	60832538-65009510	NT	60941511-62448331	NS	62215370-64556338	62147533-62921533	NT	NS	NS	62419533-62453533
FL2	Z	55664706-56961998	55583533-55737533	0.0278096	0.00703748	0.00143205	0.0006352	55664706-56961998	NT	NS	NS	NS	55583533-55737533	NT	NS	NS	NS
FL2	Z	55664706-56961998	56127533-56469533	0.0278096	0.00703748	0.00196931	0.00035667	55664706-56961998	NT	NS	NS	NS	56127533-56469533	NT	NS	NS	NS
FL2	Z	55664706-56961998	56761533-56769533	0.0278096	0.00703748	0.00387394	0.00334773	55664706-56961998	NT	NS	NS	NS	NS	NT	NS	NS	56761533-56769533
FL2	Z	8606998-9075756	8707533-9147502	0.0319117	0.0213025	0.00284121	0.00116209	NS	NT	NS	NS	8606998-9075756	8719533-8725533	NT	8751502-9147502	NS	8707533-8843533
ML1	1	123591895-124272749	124209595-124309595	0.0249452	0.0088415	0.0012622	0.0002304	NS	NS	NT	123591895-124272749	NS	NS	124209595-124309595	NT	NS	NS
ML1	1	123591895-124272749	123953595-123977595	0.0249452	0.0088415	0.00408042	0.00365443	NS	NS	NT	123591895-124272749	NS	NS	NS	NT	NS	123953595-123977595
ML1	1	129016812-130157981	129549595-130227595	0.0251821	0.00327814	0.00369192	0.00247631	NS	NS	NT	129016812-129619599	129234849-130157981	129975595-129981595	129563595-130227595	NT	NS	129549595-129629595
ML1	1	170325496-170931192	170703595-170835595	0.0348796	0.0210845	0.00071019	0.00029656	NS	NS	NT	170325496-170931192	170726044-170827288	170703595-170835595	NS	NT	NS	NS
ML1	1	68038440-68422826	68339595-68437595	0.0410476	0.0344991	0.00293161	0.00216207	68185139-68422826	NS	NT	NS	68038440-68385954	68339595-68437595	NS	NT	NS	NS
ML1	1	116887063-116982409	116447595-117119595	0.0373476	0.0299909	0.00215585	0.00061141	116887063-116982409	NS	NT	NS	NS	NS	NS	NT	NS	116447595-117119595
ML1	11	1912348-5232074	4981919-5035919	0.0378868	0.00887378	0.00261019	0.00181115	3328750-4221921	4113204-4260391	NT	1912348-4260391	3758520-5232074	NS	4981919-5035919	NT	NS	NS
ML1	12	3248501-4230949	4053819-4067819	0.018941	0.00602732	0.003869	0.00316997	3248501-4230949	3387738-3420767	NT	3248501-4230949	3387738-3498869	4053819-4067819	NS	NT	NS	NS
ML1	12	3248501-4230949	3555819-3677819	0.018941	0.00602732	0.00305324	0.00070122	3248501-4230949	3387738-3420767	NT	3248501-4230949	3387738-3498869	NS	3555819-3677819	NT	NS	NS
ML1	12	6844545-11699994	7269819-7387819	0.0145844	4.999e-05	0.00177564	0.00088749	6844545-9822404	6844545-11699994	NT	6844545-9602401	7234708-11495263	NS	NS	NT	7269819-7387819	NS
ML1	12	6844545-11699994	7869819-7977819	0.0145844	4.999e-05	0.00117312	0.00048281	6844545-9822404	6844545-11699994	NT	6844545-9602401	7234708-11495263	NS	NS	NT	7869819-7977819	NS
ML1	12	6844545-11699994	8611819-8735819	0.0145844	4.999e-05	0.00317322	0.00242858	6844545-9822404	6844545-11699994	NT	6844545-9602401	7234708-11495263	8611819-8735819	NS	NT	NS	NS
ML1	12	6844545-11699994	10631819-10643819	0.0145844	4.999e-05	0.00471568	0.00448846	6844545-9822404	6844545-11699994	NT	6844545-9602401	7234708-11495263	10631819-10643819	NS	NT	NS	NS
ML1	12	6844545-11699994	7127819-7211819	0.0145844	4.999e-05	0.00248512	0.00146254	6844545-9822404	6844545-11699994	NT	6844545-9602401	7234708-11495263	NS	7127819-7211819	NT	NS	NS
ML1	12	6844545-11699994	7621819-7623819	0.0145844	4.999e-05	0.00498267	0.00498267	6844545-9822404	6844545-11699994	NT	6844545-9602401	7234708-11495263	NS	7621819-7623819	NT	NS	NS
ML1	12	6844545-11699994	8914238-9396238	0.0145844	4.999e-05	0.00122991	3.007e-05	6844545-9822404	6844545-11699994	NT	6844545-9602401	7234708-11495263	NS	NS	NT	NS	8914238-9396238
ML1	18	7750-1094348	221750-403750	0.0196569	0.00235998	0.00338274	0.00129098	NS	7750-1094348	NT	173127-561270	7750-842178	NS	NS	NT	265750-297750	221750-403750
ML1	19	4735887-5134680	4826850-4836850	0.0320448	0.00889399	0.00471689	0.00453254	NS	4735887-5122803	NT	4850794-5134680	NS	4826850-4836850	NS	NT	NS	NS
ML1	2	44077902-46520195	45832746-45908746	0.0258607	0.00227	0.0025358	0.00150854	44182110-46520195	44113794-46055932	NT	44077902-46055932	44283992-46158790	NS	NS	NT	45832746-45908746	NS
ML1	2	69612106-77184145	74276746-74336746	0.0145559	0.00103711	0.00436428	0.00346052	69612106-77184145	75896075-76212940	NT	70294994-77095412	75053919-75716926	74276746-74336746	NS	NT	74316746-74336746	NS
ML1	2	69612106-77184145	75340746-75360746	0.0145559	0.00103711	0.0046136	0.0041616	69612106-77184145	75896075-76212940	NT	70294994-77095412	75053919-75716926	75340746-75358746	NS	NT	NS	75340746-75360746
ML1	2	99408588-100413531	99436746-99466746	0.0349404	0.00957262	0.00409346	0.00360607	99700441-100413531	NS	NT	99448821-99829979	99408588-100158039	NS	NS	NT	99436746-99466746	NS
ML1	2	99408588-100413531	99936746-100002746	0.0349404	0.00957262	0.00442693	0.00352264	99700441-100413531	NS	NT	99448821-99829979	99408588-100158039	99936746-100002746	NS	NT	NS	NS
ML1	2	111537786-113102444	112576746-112658746	0.0271139	0.0125235	0.00316679	0.00186551	NS	111537786-113102444	NT	111878973-111976236	NS	112576746-112658746	NS	NT	NS	NS
ML1	2	125339136-126716203	126094746-126112746	0.0274382	0.00764693	0.00466078	0.00452252	125339136-126638634	125339136-125508999	NT	125469826-126716203	125469826-126149206	126094746-126112746	NS	NT	NS	NS
ML1	2	24227779-24736442	24664746-24964746	0.0352919	0.0183089	0.00145064	2.00349e-06	24227779-24736442	NS	NT	NS	NS	NS	24670746-24964746	NT	24664746-24950746	NS
ML1	2	30115859-30604992	30554746-30672746	0.0374109	0.0194728	0.0015151	0.00081337	NS	30115859-30604992	NT	NS	30115859-30509205	NS	NS	NT	30554746-30672746	NS
ML1	2	30115859-30604992	30216746-30358746	0.0374109	0.0194728	0.00290641	0.00066115	NS	30115859-30604992	NT	NS	30115859-30509205	30218746-30288746	30216746-30358746	NT	NS	30216746-30314746
ML1	20	5304156-5304156	5295637-5307637	0.0468983	0.0468983	0.00391926	0.00283877	NS	NS	NT	NS	5304156-5304156	NS	NS	NT	5295637-5307637	NS
ML1	26	2280903-2462499	2367983-2369983	0.0455455	0.0365417	0.00263809	0.00263809	2280903-2462499	NS	NT	NS	NS	NS	NS	NT	NS	2367983-2369983
ML1	3	24678281-25108911	24989236-25129236	0.0300531	0.012028	0.0029497	0.00143932	NS	24951724-25085888	NT	24678281-25108911	25025226-25085888	NS	NS	NT	25019236-25085236	24989236-25129236
ML1	3	31634906-32618411	31915236-32869236	0.0283617	0.0135556	0.00340585	0.00090208	NS	NS	NT	31820689-32618411	31634906-32350739	31915236-32869236	NS	NT	NS	31969236-32249236
ML1	3	54821829-56208981	55443236-55459236	0.0224273	0.00381384	0.00475467	0.00455192	NS	54821829-56208981	NT	55266196-56208981	54963636-55943503	NS	55443236-55459236	NT	NS	NS
ML1	4	4509731-6589682	5072567-5102567	0.0302231	0.00884065	0.00421333	0.00350009	4670798-4895418	4509731-5476064	NT	4529909-6589682	NS	NS	5072567-5102567	NT	NS	NS
ML1	4	8763639-11662617	8946567-9078567	0.0332933	0.00942031	0.00234742	0.00018631	9306000-11662617	8930552-11044795	NT	8763639-11450103	10887507-11275864	NS	NS	NT	8946567-9078567	NS
ML1	4	8763639-11662617	11540567-11618567	0.0332933	0.00942031	0.00428428	0.003566	9306000-11662617	8930552-11044795	NT	8763639-11450103	10887507-11275864	NS	NS	NT	11540567-11618567	NS
ML1	4	8763639-11662617	9200567-9366567	0.0332933	0.00942031	0.00085852	7.0122e-05	9306000-11662617	8930552-11044795	NT	8763639-11450103	10887507-11275864	NS	9200567-9366567	NT	NS	NS
ML1	4	8763639-11662617	9864567-10516567	0.0332933	0.00942031	0.00225298	0.00113863	9306000-11662617	8930552-11044795	NT	8763639-11450103	10887507-11275864	NS	NS	NT	NS	9864567-10516567
ML1	4	42003601-44351922	42912567-43276567	0.0211551	0.00052663	0.00351284	0.00105984	NS	42003601-44351922	NT	42235436-43930370	42235436-44213532	NS	42920567-43276567	NT	NS	42912567-43252567
ML1	4	74549238-75238872	74512567-74878567	0.0434463	0.0334976	0.00078921	2.00378e-06	NS	NS	NT	74549238-75238872	NS	74512567-74878567	NS	NT	NS	NS
ML1	4	44414750-44670751	44594567-44682567	0.0457663	0.040589	0.00222578	0.00076745	NS	NS	NT	NS	44414750-44670751	44594567-44682567	NS	NT	NS	NS
ML1	5	30500397-31961995	30663054-31895054	0.0274196	0.0171029	0.00160196	2.00337e-06	NS	30500397-31961995	NT	30739678-30921694	NS	NS	31233054-31895054	NT	30663054-31895054	NS
ML1	6	8865863-10603178	9083500-9301500	0.0197815	0.00129786	0.00061823	2.00463e-06	8865863-10603178	9182642-9346501	NT	9103748-9465577	NS	NS	NS	NT	NS	9083500-9301500
ML1	7	24211335-25056703	24260424-24754424	0.0201395	0.00075515	0.00203027	8.41586e-05	NS	NS	NT	24211335-25016341	24211335-25056703	24302424-24754424	24260424-24656424	NT	NS	NS
ML1	8	6386928-7440832	6920377-7016377	0.0207564	0.00150961	0.00449275	0.00383523	6719980-7383075	6386928-7440832	NT	NS	NS	6920377-7016377	NS	NT	NS	NS
ML1	9	15444294-18744926	15750067-16586067	0.00987176	0.000253	0.00254951	6.41481e-05	15722714-18744926	15471549-18643161	NT	15444294-17999638	15444294-18744926	NS	16166067-16560067	NT	16430067-16578067	15750067-16586067
ML1	9	15444294-18744926	17030067-17526067	0.00987176	0.000253	0.00256255	0.00019645	15722714-18744926	15471549-18643161	NT	15444294-17999638	15444294-18744926	17176067-17504067	17088067-17484067	NT	17118067-17516067	17030067-17526067
ML1	Z	49765021-52829101	50041533-50045533	0.0229204	0.0098727	0.00472691	0.00452244	50836336-52829101	49765021-52829101	NT	NS	NS	NS	NS	NT	NS	50041533-50045533
ML1	Z	49765021-52829101	50415533-50517533	0.0229204	0.0098727	0.00428507	0.00330362	50836336-52829101	49765021-52829101	NT	NS	NS	NS	NS	NT	NS	50415533-50517533
ML1	Z	49765021-52829101	50599533-50607533	0.0229204	0.0098727	0.00460814	0.00445829	50836336-52829101	49765021-52829101	NT	NS	NS	NS	NS	NT	NS	50599533-50607533
ML1	Z	49765021-52829101	51053533-52267533	0.0229204	0.0098727	0.00313172	0.000868	50836336-52829101	49765021-52829101	NT	NS	NS	NS	NS	NT	NS	51053533-52267533
ML1	Z	46149793-46385933	46107533-46277533	0.0425316	0.0361419	0.00446044	0.00211488	NS	46149793-46385933	NT	NS	NS	NS	NS	NT	NS	46107533-46277533
ML2	1	9475126-13622427	10767595-10849595	0.0176671	0.00428456	0.00381157	0.00203766	9475126-13598289	9475126-13233538	10329755-10721753	NT	11943636-13622427	NS	NS	10767595-10843595	NT	10823595-10849595
ML2	1	9475126-13622427	12483595-12497595	0.0176671	0.00428456	0.00351231	0.00345821	9475126-13598289	9475126-13233538	10329755-10721753	NT	11943636-13622427	NS	NS	12483595-12497595	NT	NS
ML2	1	9475126-13622427	11309595-12435595	0.0176671	0.00428456	0.00414133	0.0030237	9475126-13598289	9475126-13233538	10329755-10721753	NT	11943636-13622427	11309595-12435595	NS	NS	NT	NS
ML2	1	45526915-47599187	45577595-45697595	0.0207994	0.0031423	0.00171842	0.00024644	45526915-47599187	45526915-47109791	45526915-47514160	NT	45880032-46450373	NS	NS	45577595-45697595	NT	NS
ML2	1	45526915-47599187	46249595-46875595	0.0207994	0.0031423	0.00250237	0.0001082	45526915-47599187	45526915-47109791	45526915-47514160	NT	45880032-46450373	46249595-46801595	NS	46607595-46637595	NT	46661595-46875595
ML2	1	62135667-64656713	62859595-62869595	0.0302274	0.0134614	0.00207741	0.00188355	NS	62135667-64656713	62135667-62162736	NT	62135667-62314879	62859595-62869595	NS	NS	NT	NS
ML2	1	62135667-64656713	64623595-64627595	0.0302274	0.0134614	0.00481311	0.00477703	NS	62135667-64656713	62135667-62162736	NT	62135667-62314879	NS	NS	NS	NT	64623595-64627595
ML2	1	69451751-72236706	70289595-70333595	0.0281712	0.00264309	0.00405324	0.00306751	NS	70174524-72236706	69602988-72236706	NT	69451751-71618240	NS	NS	70289595-70333595	NT	70295595-70333595
ML2	1	69451751-72236706	71047595-71089595	0.0281712	0.00264309	0.00339324	0.00193548	NS	70174524-72236706	69602988-72236706	NT	69451751-71618240	NS	NS	71047595-71089595	NT	NS
ML2	1	69451751-72236706	71191595-71227595	0.0281712	0.00264309	0.00167649	0.00081954	NS	70174524-72236706	69602988-72236706	NT	69451751-71618240	71191595-71227595	NS	NS	NT	NS
ML2	1	76410356-76886513	76811595-76839595	0.028575	0.00623314	0.0034508	0.002167	76660479-76660479	76733650-76756199	76410356-76886513	NT	76660479-76733650	NS	NS	NS	NT	76811595-76839595
ML2	1	81400114-81417546	81411595-81441595	0.0413966	0.040586	0.00235517	0.00101033	NS	NS	81400114-81417546	NT	NS	NS	NS	NS	NT	81411595-81441595
ML2	1	109270987-111740786	110253595-110259595	0.0302129	0.00661227	0.00478972	0.00473292	109817445-111740786	110318707-110453516	109270987-110476887	NT	109270987-110453516	NS	NS	NS	NT	110253595-110259595
ML2	1	51287384-51447602	51069595-51763595	0.0422661	0.0369176	0.00281385	0.00084351	51348283-51422506	NS	NS	NT	51287384-51447602	NS	NS	51069595-51585595	NT	51549595-51763595
ML2	1	51672469-51933682	51069595-51763595	0.032958	0.0182266	0.00281385	0.00084351	51729341-51933682	51672469-51772042	NS	NT	NS	NS	NS	51069595-51585595	NT	51549595-51763595
ML2	1	121235770-122272184	121467595-121733595	0.0281267	0.00745719	0.00311024	0.00083192	121235770-122272184	122233281-122233281	NS	NT	NS	121495595-121509595	NS	121473595-121533595	NT	121467595-121733595
ML2	1	41208070-41698431	41285595-41729595	0.0454428	0.0432369	0.00293395	0.00122019	NS	NS	NS	NT	41208070-41698431	NS	NS	41285595-41729595	NT	41295595-41729595
ML2	1	65753673-65982334	65755595-66001595	0.0275707	0.0156323	0.00293987	0.00045482	NS	NS	NS	NT	65753673-65982334	NS	65855595-65963595	65939595-66001595	NT	65755595-65977595
ML2	10	14197844-16317404	14490356-14858204	0.0194783	0.00320587	0.00370021	0.00244965	NS	14326768-16235756	14384088-16317404	NT	14197844-14791605	NS	NS	14492204-14858204	NT	14490356-14532356
ML2	10	14197844-16317404	16112356-16114356	0.0194783	0.00320587	0.00241558	0.00241558	NS	14326768-16235756	14384088-16317404	NT	14197844-14791605	NS	NS	NS	NT	16112356-16114356
ML2	11	762619-1286157	1231919-1237919	0.0141794	0.00100984	0.0044186	0.00418752	NS	NS	762619-1286157	NT	NS	NS	NS	1231919-1237919	NT	NS
ML2	11	11033111-13890254	11277919-12193919	0.0266384	0.00865774	0.00121899	0.00024043	11033111-13116482	NS	11237807-11588003	NT	11237807-13890254	NS	NS	11277919-12193919	NT	NS
ML2	11	10805230-10814276	10543919-10847919	0.0462297	0.0445626	0.00192168	0.00050517	10805230-10814276	NS	NS	NT	NS	NS	NS	NS	NT	10543919-10847919
ML2	12	13323378-13333440	12992238-13363819	0.045175	0.0417216	0.00410647	0.00263296	NS	NS	13323378-13333440	NT	NS	13001819-13363819	NS	NS	NT	12992238-13010238
ML2	12	9616700-9681474	9614238-9828238	0.041251	0.0345381	0.00428049	0.00365657	NS	9616700-9681474	NS	NT	NS	NS	NS	9614238-9828238	NT	NS
ML2	12	10115002-10817429	10128238-10158238	0.0225484	0.00314889	0.00161166	0.00080945	NS	10224241-10304751	NS	NT	10115002-10817429	NS	NS	10128238-10158238	NT	NS
ML2	12	10115002-10817429	10583819-10651819	0.0225484	0.00314889	0.00368276	0.00198173	NS	10224241-10304751	NS	NT	10115002-10817429	10583819-10651819	NS	NS	NT	NS
ML2	12	11102008-11565244	11105819-11207819	0.0318261	0.0114222	0.00151748	0.00048291	NS	11102008-11565244	NS	NT	11102008-11543726	11105819-11207819	NS	NS	NT	NS
ML2	12	11102008-11565244	11234238-11240238	0.0318261	0.0114222	0.00399121	0.00380077	NS	11102008-11565244	NS	NT	11102008-11543726	NS	NS	NS	NT	11234238-11240238
ML2	12	11769841-13296288	11857819-11923819	0.0172656	0.00345386	0.00268342	0.00144472	NS	NS	NS	NT	11769841-13296288	11857819-11923819	NS	NS	NT	NS
ML2	12	11769841-13296288	12992238-13363819	0.0172656	0.00345386	0.00410647	0.00263296	NS	NS	NS	NT	11769841-13296288	13001819-13363819	NS	NS	NT	12992238-13010238
ML2	13	9333471-9914473	9380016-9650016	0.0318859	0.0194637	0.0028956	0.00131236	NS	NS	NS	NT	9333471-9914473	NS	NS	9380016-9650016	NT	NS
ML2	14	6989198-9284881	8321676-8335676	0.0266186	0.00131241	0.00253226	0.00165497	8507180-9284881	NS	6989198-8433249	NT	7040004-8741647	NS	NS	8321676-8335676	NT	NS
ML2	14	6989198-9284881	7037676-7079676	0.0266186	0.00131241	0.00249403	0.00059913	8507180-9284881	NS	6989198-8433249	NT	7040004-8741647	7037676-7079676	NS	NS	NT	NS
ML2	14	6989198-9284881	8377676-8383676	0.0266186	0.00131241	0.00472222	0.00458999	8507180-9284881	NS	6989198-8433249	NT	7040004-8741647	NS	8377676-8383676	NS	NT	NS
ML2	14	6989198-9284881	7631676-7635676	0.0266186	0.00131241	0.00499252	0.00498751	8507180-9284881	NS	6989198-8433249	NT	7040004-8741647	NS	NS	NS	NT	7631676-7635676
ML2	14	5373944-6183602	5857676-5871676	0.0249391	0.00295017	0.00172252	0.00090763	NS	NS	NS	NT	5373944-6183602	NS	NS	5857676-5871676	NT	NS
ML2	14	6384585-6706503	6419676-6591676	0.0335137	0.0175193	0.00303146	0.00140925	NS	NS	NS	NT	6384585-6706503	NS	NS	NS	NT	6419676-6591676
ML2	15	8368148-8440334	8414693-8416693	0.0436166	0.0408861	0.00462431	0.00462431	NS	NS	8368148-8440334	NT	NS	NS	NS	8414693-8416693	NT	NS
ML2	2	35131368-38345026	37838746-38064746	0.0222133	1.89181e-05	0.00345854	0.00217101	NS	37781325-37798095	35131368-38345026	NT	NS	NS	NS	NS	NT	37838746-38064746
ML2	2	107081962-111562359	107952746-107974746	0.0203042	0.00049361	0.00427408	0.00387696	107081962-111470834	107513056-111562359	107268031-108002398	NT	107081962-111123288	NS	NS	107952746-107974746	NT	NS
ML2	2	107081962-111562359	109976746-109998746	0.0203042	0.00049361	0.00253751	0.0014347	107081962-111470834	107513056-111562359	107268031-108002398	NT	107081962-111123288	109976746-109998746	NS	NS	NT	NS
ML2	2	18946448-19648547	18696746-19226746	0.0235156	0.00388096	0.0020283	0.00058505	18946448-19648547	NS	NS	NT	19110274-19310896	NS	NS	18696746-19226746	NT	NS
ML2	2	23240303-24829848	23170746-24236746	0.0315472	0.0152374	0.00170427	6.21116e-05	23240303-24829848	24631446-24631446	NS	NT	NS	NS	NS	23170746-24236746	NT	NS
ML2	2	25520190-26043551	25518746-25748746	0.0437098	0.0342032	0.00430368	0.00207078	25520190-26043551	NS	NS	NT	NS	NS	NS	NS	NT	25518746-25748746
ML2	2	26727005-27534646	26596746-29986746	0.0344698	0.0259701	0.00148773	2.00349e-06	26727005-27534646	NS	NS	NT	NS	27082746-28384746	26596746-29986746	27898746-28326746	NT	27894746-28540746
ML2	2	39926393-42009229	39830746-39930746	0.0229105	0.00268557	0.00292837	0.0013826	41244356-42009229	NS	NS	NT	39926393-41535100	39830746-39930746	NS	NS	NT	NS
ML2	2	39926393-42009229	40316746-40318746	0.0229105	0.00268557	0.00464873	0.00464873	41244356-42009229	NS	NS	NT	39926393-41535100	NS	NS	NS	NT	40316746-40318746
ML2	2	103328165-104398309	103750746-103922746	0.0341207	0.00955088	0.00259727	0.00085353	103814245-104344312	103985206-103985206	NS	NT	103328165-104398309	NS	NS	103750746-103922746	NT	NS
ML2	2	105871067-106042590	104598746-106190746	0.0311389	0.0196179	0.00341141	0.00232017	105871067-106042590	NS	NS	NT	105871067-106042590	NS	104598746-106190746	105638746-105688746	NT	NS
ML2	2	29007136-31022581	26596746-29986746	0.0269895	0.00644094	0.00148773	2.00349e-06	NS	29573296-31022581	NS	NT	29007136-30946097	27082746-28384746	26596746-29986746	27898746-28326746	NT	27894746-28540746
ML2	2	29007136-31022581	30814746-30880746	0.0269895	0.00644094	0.00370999	0.00308782	NS	29573296-31022581	NS	NT	29007136-30946097	30814746-30880746	NS	NS	NT	NS
ML2	28	1530967-2657450	1689837-1695837	0.022691	0.00136609	0.00382721	0.00283133	2579221-2657315	2438489-2657450	1530967-2442408	NT	NS	1689837-1695837	NS	NS	NT	NS
ML2	3	3168705-5283348	4823236-5043236	0.0219323	0.00081383	0.00241939	8.41586e-05	3168705-4565892	3332029-5064290	3516201-4603523	NT	3247652-5283348	4823236-5043236	NS	4933236-4993236	NT	NS
ML2	3	3168705-5283348	3415236-3465236	0.0219323	0.00081383	0.00400764	0.00328972	3168705-4565892	3332029-5064290	3516201-4603523	NT	3247652-5283348	NS	3415236-3465236	NS	NT	NS
ML2	3	3168705-5283348	4719236-4753236	0.0219323	0.00081383	0.00085303	0.0001724	3168705-4565892	3332029-5064290	3516201-4603523	NT	3247652-5283348	NS	NS	NS	NT	4719236-4753236
ML2	3	38283342-38992315	38561236-38665236	0.026128	0.0096926	0.0032172	0.00231035	NS	NS	38283342-38992315	NT	NS	38561236-38665236	NS	NS	NT	NS
ML2	3	38283342-38992315	38795236-38909236	0.026128	0.0096926	0.00192386	0.00117204	NS	NS	38283342-38992315	NT	NS	NS	38795236-38909236	NS	NT	NS
ML2	3	66292680-67083878	67003236-67017236	0.0363891	0.0138447	0.00482638	0.00475855	NS	NS	66674251-67083878	NT	66292680-67083878	NS	NS	67003236-67017236	NT	NS
ML2	3	67509380-68725440	68191236-68245236	0.0202579	0.00107417	0.00184738	0.00064549	NS	NS	67608684-68725440	NT	67509380-68406731	NS	NS	NS	NT	68191236-68245236
ML2	3	69568324-71479048	69491236-69799236	0.0364307	0.00550999	0.0032797	0.00218993	NS	NS	69625826-71479048	NT	69568324-71461489	NS	NS	69491236-69799236	NT	NS
ML2	3	62668363-65334289	63499236-63543236	0.0287588	0.0145231	0.00233188	0.00171195	NS	62668363-63579364	NS	NT	62738003-65334289	NS	NS	NS	NT	63499236-63543236
ML2	3	8787346-9999688	9427236-9489236	0.00862177	0.00012169	0.00429085	0.00363052	NS	NS	NS	NT	8787346-9999688	NS	NS	9427236-9489236	NT	NS
ML2	3	65756120-65803240	65705236-66037236	0.0389426	0.029318	0.00299722	0.00152875	NS	NS	NS	NT	65756120-65803240	NS	NS	65705236-66037236	NT	NS
ML2	3	77765026-78154540	78133236-78275236	0.0429909	0.0353367	0.00365917	0.00297534	NS	NS	NS	NT	77765026-78154540	NS	NS	78133236-78275236	NT	NS
ML2	3	77765026-78154540	77877236-77917236	0.0429909	0.0353367	0.00351724	0.0027283	NS	NS	NS	NT	77765026-78154540	NS	NS	NS	NT	77877236-77917236
ML2	4	28922750-31006468	28892567-28960567	0.0170111	4.63358e-05	0.00338461	0.00197857	30302020-30616029	29229617-31006468	28922750-30959967	NT	29432380-30616029	NS	NS	NS	NT	28892567-28960567
ML2	4	31486243-32330947	32234567-32252567	0.0283934	0.00943088	0.0048973	0.00480509	31486243-32330947	31644109-31644109	31729985-31729985	NT	NS	NS	NS	NS	NT	32234567-32252567
ML2	4	60595663-64749832	63792567-64342567	0.0182231	0.00090591	0.00109872	2.00378e-06	NS	60595663-64749832	63365490-64730958	NT	63645522-64749832	63792567-64342567	NS	NS	NT	NS
ML2	4	46567-1068849	610567-612567	0.0193929	0.00529375	0.00476498	0.00476498	46567-1068849	1008053-1068849	NS	NT	NS	610567-612567	NS	NS	NT	NS
ML2	5	8870933-11824690	10063054-10145054	0.0157864	0.00249733	0.00258391	0.00092166	8870933-11824690	8870933-11682756	NS	NT	NS	NS	NS	10063054-10145054	NT	NS
ML2	5	8870933-11824690	10459054-11089054	0.0157864	0.00249733	0.00173083	1.0018e-05	8870933-11824690	8870933-11682756	NS	NT	NS	10557054-10969054	NS	10667054-11089054	NT	10459054-10923054
ML2	5	8870933-11824690	9133054-9343054	0.0157864	0.00249733	0.00123161	0.00066955	8870933-11824690	8870933-11682756	NS	NT	NS	NS	NS	NS	NT	9133054-9343054
ML2	5	12980830-13016429	12813054-13015054	0.0467862	0.0454616	0.0030295	0.00155871	12980830-13016429	NS	NS	NT	NS	NS	12813054-13015054	NS	NT	NS
ML2	5	27431948-29725824	28235054-28251054	0.0260471	0.00205719	0.00456169	0.00431976	27431948-29725824	28135833-29725824	NS	NT	NS	NS	NS	28235054-28251054	NT	NS
ML2	5	36515399-37135394	36827054-36889054	0.0405464	0.0267247	0.00180867	0.0008936	NS	37033102-37135394	NS	NT	36515399-37125157	NS	NS	36827054-36889054	NT	NS
ML2	7	1918914-2867977	2532424-2728424	0.0324484	0.00274657	0.00119472	0.00029668	2442162-2771683	1918914-2867977	2164193-2771683	NT	1933474-2867977	NS	NS	NS	NT	2532424-2728424
ML2	7	878232-878232	802650-1328650	0.0488085	0.0488085	0.00344044	0.00089561	878232-878232	NS	NS	NT	NS	NS	NS	802650-1328650	NT	NS
ML2	7	1163579-1163579	802650-1328650	0.0465557	0.0465557	0.00344044	0.00089561	1163579-1163579	NS	NS	NT	NS	NS	NS	802650-1328650	NT	NS
ML2	8	6094182-12244846	6908377-7040377	0.0111982	1.62622e-05	0.00433232	0.00333027	6657561-8160380	6094182-8127317	7489039-12244846	NT	NS	6908377-7024377	NS	6988377-7040377	NT	NS
ML2	8	6094182-12244846	7948377-8002377	0.0111982	1.62622e-05	0.00341256	0.00216188	6657561-8160380	6094182-8127317	7489039-12244846	NT	NS	NS	NS	7948377-8002377	NT	NS
ML2	Z	22571702-23385286	23333502-23347502	0.0137645	0.00080152	0.00468081	0.00446602	22835813-23032983	NS	22571702-23385286	NT	NS	NS	NS	23333502-23347502	NT	NS
ML2	Z	22571702-23385286	22511533-22645533	0.0137645	0.00080152	0.00344623	0.00224117	22835813-23032983	NS	22571702-23385286	NT	NS	NS	NS	NS	NT	22511533-22645533
ML2	Z	39833922-41073039	39813533-40817533	0.0278901	0.0159623	0.00240484	0.00078381	NS	NS	40659567-40743428	NT	39833922-41073039	NS	NS	40209502-40471502	NT	39813533-40817533
ML2	Z	56287183-57096901	56483533-56485533	0.0324135	0.0157521	0.00276238	0.00276238	56287183-57096901	NS	NS	NT	NS	NS	NS	NS	NT	56483533-56485533
ML2	Z	56287183-57096901	56761533-56769533	0.0324135	0.0157521	0.0010404	0.00100031	56287183-57096901	NS	NS	NT	NS	NS	NS	NS	NT	56761533-56769533
ML2	Z	60832538-64642303	62481533-62525533	0.010585	0.00222095	0.00464265	0.00453454	60832538-64642303	NS	NS	NT	NS	62481533-62525533	NS	NS	NT	NS
ML2	Z	44397821-46808778	45269533-45731533	0.00209051	5.14268e-05	0.0031125	0.00191734	NS	44397821-46808778	NS	NT	NS	NS	45269533-45731533	45423502-45659502	NT	NS
ML2	Z	44397821-46808778	46387533-46389533	0.00209051	5.14268e-05	0.00303372	0.00303372	NS	44397821-46808778	NS	NT	NS	46387533-46389533	NS	NS	NT	NS
ML2	Z	44397821-46808778	46699533-46713533	0.00209051	5.14268e-05	0.00433417	0.00404963	NS	44397821-46808778	NS	NT	NS	46699533-46713533	NS	NS	NT	NS
ML2	Z	51937523-51999544	51937502-51939502	0.0445655	0.0436181	0.00173311	0.00173311	NS	51937523-51999544	NS	NT	NS	NS	NS	51937502-51939502	NT	NS
ML2	Z	8080038-8080038	8079502-8089502	0.045848	0.045848	0.00329792	0.00161089	NS	NS	NS	NT	8080038-8080038	NS	NS	8079502-8089502	NT	NS
ML2	Z	9827841-10072807	9989533-10025533	0.0371474	0.03112	0.00400473	0.00302899	NS	NS	NS	NT	9827841-10072807	NS	NS	10001502-10025502	NT	9989533-10025533
ML3	1	1444643-3196242	2023595-2147595	0.0246304	0.00286543	0.00312646	0.00213183	1783738-2154100	NS	1783738-2383085	1444643-3196242	NT	NS	NS	2023595-2147595	NS	NT
ML3	1	1444643-3196242	3179595-3189595	0.0246304	0.00286543	0.0046187	0.00444598	1783738-2154100	NS	1783738-2383085	1444643-3196242	NT	NS	NS	3179595-3189595	NS	NT
ML3	1	47109791-49457126	47475595-47561595	0.0208958	1.74535e-05	0.00233521	0.00155061	49221480-49423573	48062530-49279758	47109791-49457126	48144319-48518591	NT	NS	NS	NS	47475595-47561595	NT
ML3	1	53121739-54140038	53135595-54005595	0.0150839	9.77169e-05	0.00306594	0.00049486	53121739-54140038	53121739-54140038	53643634-54027884	53604431-54140038	NT	53307595-54005595	53135595-53995595	NS	53919595-53947595	NT
ML3	1	54573121-56491745	54673595-55215595	0.00990661	0.00027947	0.00104296	2.00378e-05	54573121-56491745	54573121-54631965	54706980-56351859	54573121-56313687	NT	54673595-55215595	54927595-55015595	NS	NS	NT
ML3	1	131448901-132011024	131405595-131499595	0.02341	0.00187124	0.00059792	3.6068e-05	NS	NS	131448901-132011024	131765644-132011024	NT	131405595-131499595	NS	NS	NS	NT
ML3	1	17352566-20070292	17677595-19319595	0.0299667	0.0133106	0.00278469	0.00033861	19582483-19927362	NS	NS	17352566-20070292	NT	18277595-19319595	18267595-18771595	17677595-18623595	NS	NT
ML3	1	17352566-20070292	19801595-19821595	0.0299667	0.0133106	0.00325353	0.00253077	19582483-19927362	NS	NS	17352566-20070292	NT	19801595-19821595	NS	NS	NS	NT
ML3	1	20646152-23357088	21801595-21813595	0.0246064	0.00537316	0.0046688	0.00417587	20646152-22940872	20646152-23357088	NS	20903726-22563617	NT	21801595-21813595	NS	NS	NS	NT
ML3	1	175374282-175714293	175459595-175483595	0.0350085	0.021108	0.00405962	0.00361449	NS	175374282-175714293	NS	NS	NT	NS	NS	175459595-175483595	NS	NT
ML3	1	175374282-175714293	175609595-175661595	0.0350085	0.021108	0.00402872	0.00311141	NS	175374282-175714293	NS	NS	NT	NS	175609595-175661595	NS	NS	NT
ML3	10	3357462-3418953	3398204-3636204	0.0353915	0.0331574	0.00262521	0.00149482	NS	NS	NS	3357462-3418953	NT	3398204-3636204	NS	NS	NS	NT
ML3	11	1021467-1350064	1233919-1237919	0.0131007	0.00110357	0.00450709	0.00436584	NS	NS	1021467-1350064	NS	NT	NS	NS	1233919-1237919	NS	NT
ML3	11	8631458-9733830	9529919-9551919	0.00699949	0.00051519	0.00299595	0.00272058	NS	NS	8631458-9733830	9674558-9708772	NT	NS	NS	NS	9529919-9551919	NT
ML3	2	37178455-38053078	38028746-38066746	0.0211425	6.1424e-05	0.00165078	0.00097364	NS	NS	37178455-38053078	NS	NT	NS	NS	NS	38028746-38066746	NT
ML3	2	62052465-62052465	62016746-62194746	0.0452724	0.0452724	0.00163239	0.00096969	NS	NS	62052465-62052465	NS	NT	NS	62016746-62194746	NS	NS	NT
ML3	2	68280208-73994265	68722746-68728746	0.0192675	0.0013281	0.0042316	0.00388698	68326959-73994265	68562177-72383788	68524167-68570262	68280208-73097174	NT	NS	NS	68722746-68728746	NS	NT
ML3	2	75768378-77172021	76036746-76042746	0.021677	0.00116864	0.00332293	0.00296158	75896075-77095412	76070370-76334919	NS	75768378-77172021	NT	76036746-76042746	NS	NS	NS	NT
ML3	2	75768378-77172021	75840746-75882746	0.021677	0.00116864	0.00317047	0.00235209	75896075-77095412	76070370-76334919	NS	75768378-77172021	NT	NS	75840746-75882746	NS	NS	NT
ML3	2	24192771-24921851	24796746-24972746	0.0254827	0.00393423	0.00102313	2.00349e-06	24192771-24921851	24511368-24557157	NS	NS	NT	NS	24796746-24972746	NS	24856746-24972746	NT
ML3	2	111413730-113016658	112576746-112600746	0.0359564	0.0128093	0.00342195	0.00278525	NS	111413730-113016658	NS	NS	NT	112576746-112600746	NS	NS	NS	NT
ML3	20	9135161-9254463	9105351-9343351	0.0281111	0.0144204	0.00198217	0.00054102	NS	NS	9135161-9254463	NS	NT	9105351-9343351	NS	NS	NS	NT
ML3	20	8445664-8902439	8361351-8463351	0.0172014	0.00041808	0.00156368	0.00083157	NS	NS	NS	8445664-8902439	NT	8361351-8463351	NS	NS	NS	NT
ML3	20	8445664-8902439	8477637-8637637	0.0172014	0.00041808	0.00347471	0.00100775	NS	NS	NS	8445664-8902439	NT	NS	8477637-8637637	NS	NS	NT
ML3	20	10491247-11647572	11419637-11485637	0.0318544	0.0141346	0.0029898	0.0018411	10491247-10749791	NS	NS	10561848-11647572	NT	NS	NS	NS	11419637-11485637	NT
ML3	24	403571-630348	455925-535925	0.041602	0.0314818	0.00406047	0.0032196	NS	NS	403571-446661	409373-630348	NT	NS	455925-535925	NS	NS	NT
ML3	24	892976-1447885	1195925-1197925	0.020714	0.00847189	0.00496235	0.00496235	NS	1421491-1447885	NS	892976-1421491	NT	NS	NS	NS	1195925-1197925	NT
ML3	3	91709569-94883714	94421236-94549236	0.0254824	0.00286306	0.00235135	0.00085954	93194420-94840986	94506740-94883714	92916445-94840986	91709569-93402482	NT	NS	NS	94421236-94549236	NS	NT
ML3	3	101788260-103461229	101919236-101959236	0.0333924	0.00942032	0.00263494	0.0018954	101788260-103461229	NS	103298083-103461229	NS	NT	NS	NS	101919236-101959236	NS	NT
ML3	3	30105436-30441706	30239236-30261236	0.0258825	0.012158	0.00305986	0.00219995	NS	30105436-30441706	NS	NS	NT	NS	NS	30239236-30261236	NS	NT
ML3	3	56802970-57431390	56801236-57871236	0.034696	0.0222928	0.0035359	0.00197372	NS	56802970-57431390	NS	NS	NT	56801236-57871236	NS	NS	NS	NT
ML3	4	4544596-9440921	6634567-7096567	0.0161349	0.00014689	0.00215527	0.00099567	5435853-9398037	4785059-9375057	8390637-8624728	4544596-9440921	NT	NS	NS	NS	6634567-7096567	NT
ML3	4	4544596-9440921	8966567-9090567	0.0161349	0.00014689	0.00412448	0.00367418	5435853-9398037	4785059-9375057	8390637-8624728	4544596-9440921	NT	NS	NS	NS	8966567-9090567	NT
ML3	4	4544596-9440921	9268567-9366567	0.0161349	0.00014689	0.00218874	0.00143049	5435853-9398037	4785059-9375057	8390637-8624728	4544596-9440921	NT	NS	9268567-9366567	NS	NS	NT
ML3	4	18386183-29133188	25804567-26024567	0.0123223	7.44695e-07	0.00396085	0.00281906	23627820-29073592	19404857-28991993	18823568-29133188	18386183-29073592	NT	NS	NS	25804567-26024567	NS	NT
ML3	4	18386183-29133188	28030567-28044567	0.0123223	7.44695e-07	0.00386237	0.00310157	23627820-29073592	19404857-28991993	18823568-29133188	18386183-29073592	NT	NS	NS	28030567-28044567	NS	NT
ML3	4	18386183-29133188	28674567-28732567	0.0123223	7.44695e-07	0.00278648	0.0023199	23627820-29073592	19404857-28991993	18823568-29133188	18386183-29073592	NT	NS	NS	NS	28674567-28732567	NT
ML3	4	12533358-13082740	12904567-12966567	0.0399818	0.0231331	0.0037408	0.00220596	NS	NS	NS	12533358-13082740	NT	NS	NS	12904567-12966567	NS	NT
ML3	4	65914866-68252543	66902567-67594567	0.00799238	0.00082405	0.00164227	0.00024443	66103975-68063280	66103975-68063280	NS	65914866-68252543	NT	67456567-67594567	66902567-67522567	NS	NS	NT
ML3	5	721602-5843688	1409054-1429054	0.0213948	0.00018534	0.00287227	0.00257462	721602-5843688	855753-5602821	721602-5645627	925799-5546521	NT	NS	NS	1409054-1429054	NS	NT
ML3	5	721602-5843688	1111054-1115054	0.0213948	0.00018534	0.00413395	0.00409288	721602-5843688	855753-5602821	721602-5645627	925799-5546521	NT	NS	NS	NS	1111054-1115054	NT
ML3	5	721602-5843688	1541054-2607054	0.0213948	0.00018534	0.00189527	9.21737e-05	721602-5843688	855753-5602821	721602-5645627	925799-5546521	NT	1541054-2607054	NS	NS	NS	NT
ML3	5	721602-5843688	5455054-5609054	0.0213948	0.00018534	0.00138149	0.00034059	721602-5843688	855753-5602821	721602-5645627	925799-5546521	NT	5455054-5585054	5499054-5609054	NS	NS	NT
ML3	5	27431948-33583984	31057054-31817054	0.0139778	0.00126448	0.00303002	0.00063907	27431948-33408746	27575071-33583984	27431948-27753308	29935619-31954870	NT	31597054-31739054	31629054-31777054	NS	31057054-31817054	NT
ML3	5	10460265-11359646	10653054-11463054	0.0320305	0.019451	0.00109228	2.00337e-06	10460265-11359646	10880582-11265165	NS	NS	NT	10941054-10953054	NS	11147054-11149054	10653054-11463054	NT
ML3	6	9122732-9465577	9181500-9189500	0.0313384	0.0213982	0.00464308	0.00449382	9122732-9465577	NS	NS	NS	NT	NS	9181500-9189500	NS	NS	NT
ML3	6	10009748-11014088	10065500-10273500	0.0337871	0.014118	0.00247642	0.00058305	10009748-11014088	NS	NS	NS	NT	NS	NS	10065500-10273500	NS	NT
ML3	6	10009748-11014088	10775500-10967500	0.0337871	0.014118	0.00321415	0.00083951	10009748-11014088	NS	NS	NS	NT	NS	NS	10775500-10967500	NS	NT
ML3	7	5882303-9704282	5994650-6032650	0.0108164	0.0003787	0.00299573	0.00214185	NS	9526719-9675369	5882303-9704282	NS	NT	NS	NS	5994650-6032650	NS	NT
ML3	7	5882303-9704282	6442650-6612650	0.0108164	0.0003787	0.00374508	0.00231416	NS	9526719-9675369	5882303-9704282	NS	NT	NS	NS	6442650-6612650	NS	NT
ML3	7	5882303-9704282	8116650-8256650	0.0108164	0.0003787	0.00470695	0.00439189	NS	9526719-9675369	5882303-9704282	NS	NT	NS	NS	8116650-8256650	NS	NT
ML3	7	5882303-9704282	9380650-9502650	0.0108164	0.0003787	0.00290266	0.0017812	NS	9526719-9675369	5882303-9704282	NS	NT	NS	NS	9380650-9502650	NS	NT
ML3	8	7489039-13604952	12000377-12060377	0.0141258	9.8308e-05	0.00265544	0.00208975	11754633-13152939	11298592-12682156	7489039-13604952	12288438-12464188	NT	NS	NS	12000377-12060377	NS	NT
ML3	8	7489039-13604952	13056377-13122377	0.0141258	9.8308e-05	0.0040642	0.00311542	11754633-13152939	11298592-12682156	7489039-13604952	12288438-12464188	NT	NS	13056377-13122377	NS	NS	NT
ML3	Z	55602588-57540888	56731533-56807533	0.0191966	0.0031834	0.00143917	0.00036063	55602588-57540888	NS	55780583-56978238	NS	NT	NS	56731533-56807533	NS	NS	NT
ML3	Z	49276123-54833185	50415502-50461502	0.0284948	0.00948236	0.00442105	0.00433378	51471687-54833185	49276123-53550799	NS	NS	NT	NS	NS	50415502-50461502	NS	NT
ML3	Z	45261002-46457664	45957533-46463533	0.0193858	0.00593229	0.00232113	0.00142468	NS	45261002-46457664	NS	NS	NT	45957533-46463533	NS	NS	NS	NT
ML3	Z	45261002-46457664	45725533-45937533	0.0193858	0.00593229	0.00332553	0.00196542	NS	45261002-46457664	NS	NS	NT	NS	45725533-45937533	NS	NS	NT
Note: NT = Not test; NS = Not significant in XP-EHH test or Not pass 0.5% cutoff in XP-CLR test
