# Supplementary material for: Detection of genomic signatures of recent selection in commercial broiler chickens
Source: BMC Genet. 2016 Aug 26;17(1):122. doi: 10.1186/s12863-016-0430-1 (PMC5002100; doi:10.1186/s12863-016-0430-1)
Supplement: Additional file 4: — Table S4. High-confidence selection regions detected by both methods (XP-EHH and XP-CLR) in 2 or more populations (XLSX 41 kb) [file 12863_2016_430_MOESM4_ESM.xlsx]

## Sheet: xpehh_xpclr_overlap_050815_mult
Table S4 High-confidence selection regions detected by both methods (XP-EHH and XP-CLR) in 2 or more populations
Chromosome	Region Start (bp)	Region End (bp)	Population	No. Population	Gene in/near the region*
					No. Gene	Ensembl Gene ID	Gene Symbol**
Chromosome	Region Start (bp)	Region End (bp)	PopulML1tion	No. Population	No. Gene	Ensembl Gene ID	Gene Symbol**
1	30507595	30545595	FL1,FL2	2	1	ENSGALG00000009638	ANO6
1	54923595	55215595	ML3,FL2	2	1	ENSGALG00000012751	STAB2
1	124221595	124223595	ML1,FL2	2	3	ENSGALG00000016603;ENSGALG00000016607;ENSGALG00000016611	MID1;CLCN4;WWC3
1	124241595	124291595	ML1,FL2	2	2	ENSGALG00000016607;ENSGALG00000016611	CLCN4;WWC3
1	128735595	128769595	FL1,FL2	2	1	ENSGALG00000016696	CRLF2
1	129549595	129629595	ML1,FL2	2	2	ENSGALG00000016728;ENSGALG00000016734	RP2;SLC9A7
2	18696746	19226746	ML2,FL2	2	6	ENSGALG00000007962;ENSGALG00000008498;ENSGALG00000026391;ENSGALG00000008557;ENSGALG00000008564;ENSGALG00000008591	-;Diet1;-;ARL5B;NSUN6;CACNB2
2	24796746	24964746	ML1,ML3	2	6	ENSGALG00000009748;ENSGALG00000009752;ENSGALG00000010259;ENSGALG00000010699;ENSGALG00000010700;ENSGALG00000025450	ASNS;C1GALT1;COL28A1;MIOS;RPA3;gga-mir-1685
2	29210746	29986746	ML2,FL1	2	6	ENSGALG00000010854;ENSGALG00000010863;ENSGALG00000019648;ENSGALG00000010865;ENSGALG00000026059;ENSGALG00000010862	HDAC9;TWISTNB;-;TMEM196;-;FERD3L
2	37896746	37952746	ML2,FL2	2	1	ENSGALG00000011294	cTR
2	37952746	38002746	ML2,FL1,FL2	3	2	ENSGALG00000011294;ENSGALG00000025834	cTR;uc_338
2	38002746	38028746	ML2,FL2	2	3	ENSGALG00000011294;ENSGALG00000011298;ENSGALG00000025834	cTR;RARB;uc_338
2	38028746	38066746	ML2,FL1,ML3,FL2	4	3	ENSGALG00000011294;ENSGALG00000011298;ENSGALG00000025834	cTR;RARB;uc_338
2	112576746	112600746	ML1,ML3	2	3	ENSGALG00000015450;ENSGALG00000015472;ENSGALG00000025543	RAB2A;CHD7;gga-mir-1557
3	9477236	9489236	ML2,FL1	2	1	ENSGALG00000008847	VPS54
3	31915236	32869236	ML1,FL1	2	2	ENSGALG00000010599;ENSGALG00000010603	SULT6B1;CEBPZ
3	38561236	38579236	ML2,FL2	2	1	ENSGALG00000011025	SIPA1L2
3	38795236	38903236	ML2,FL1	2	1	ENSGALG00000027999	DISC1
3	68203236	68245236	ML2,FL2	2	1	ENSGALG00000015405	PREP
4	8966567	9078567	ML1,ML3	2	2	ENSGALG00000007097;ENSGALG00000020298	RPS6KA6;-
4	9268567	9366567	ML1,ML3	2	5	ENSGALG00000007110;ENSGALG00000007118;ENSGALG00000007123;ENSGALG00000007128;ENSGALG00000007131	-;-;-;SH3BGRL;-
4	52154567	52474567	FL1,FL2	2	1	ENSGALG00000011831	ANKRD50
5	10653054	11089054	ML2,ML3	2	3	ENSGALG00000006074;ENSGALG00000006077;ENSGALG00000006090	SOX6;C5H11ORF58;PLEKHA7
5	12813054	13015054	ML2,FL2	2	4	ENSGALG00000006472;ENSGALG00000006521;ENSGALG00000006530;ENSGALG00000006546	KCNQ1;TRPM5;TSSC4;TAPA1
5	31057054	31817054	ML1,ML3	2	7	ENSGALG00000020438;ENSGALG00000009817;ENSGALG00000009838;ENSGALG00000009844;ENSGALG00000009845;ENSGALG00000009847;ENSGALG00000026078	DPH6;ZNF770;AQR;ACTC1;GJD2;STXBP6;-
6	9181500	9189500	ML1,ML3	2	1	ENSGALG00000003695	Band
8	6908377	7040377	ML1,ML2,FL1	3	3	ENSGALG00000004500;ENSGALG00000004526;ENSGALG00000025585	RFWD2;TNR;SCARNA3
11	1095919	1147919	FL1,FL2	2	3	ENSGALG00000001809;ENSGALG00000001817;ENSGALG00000021442	FAM65A;CTCF;RLTPR
11	1233919	1237919	ML2,ML3	2	1	ENSGALG00000002109	KCTD19
12	10631819	10643819	ML1,ML2	2	2	ENSGALG00000006263;ENSGALG00000025333	CFAP100;gga-mir-1731
13	9380016	9440016	ML2,FL1	2	8	ENSGALG00000003263;ENSGALG00000003231;ENSGALG00000003177;ENSGALG00000024261;ENSGALG00000017528;ENSGALG00000024259;ENSGALG00000028356;ENSGALG00000003134	SFXN1;KIF20A;BRD8;NHP2;N4BP3;B4GAL-T7;LMAN2;-
18	221750	403750	ML1,FL1	2	4	ENSGALG00000000368;ENSGALG00000000779;ENSGALG00000027323;ENSGALG00000028102	GAS7;MYH13;-;-
Z	9535533	9727533	FL1,FL2	2	5	ENSGALG00000028267;ENSGALG00000003168;ENSGALG00000003235;ENSGALG00000003248;ENSGALG00000024592	GOLPH3;MTMR12;-;SUB1;SNORA66
Z	10001502	10025533	ML2,FL2	2	1	ENSGALG00000003295	ADAMTS12
Z	45489533	45725533	ML2,FL1	2	4	ENSGALG00000000184;ENSGALG00000000189;ENSGALG00000000208;ENSGALG00000017902	SLC27A6;YTHDC2;MCC;U2
Z	45725533	45781533	ML2,FL1,ML3	3	1	ENSGALG00000000215	DCP2
Z	46107533	46277533	ML1,ML3	2	3	ENSGALG00000000234;ENSGALG00000027891;ENSGALG00000025694	EPB41L4A;NREP;SNORA13
Z	46387533	46389533	ML2,ML3	2	1	ENSGALG00000000244	CAMK4
Z	50415533	50461502	ML1,ML3	2	1	ENSGALG00000026192	ST8SIA4
Z	51937502	51939502	ML1,ML2	2	3	ENSGALG00000015320;ENSGALG00000015326;ENSGALG00000015331	NANS;CLTA;GNE
Z	56761533	56769533	ML2,ML3,FL2	3	3	ENSGALG00000014686;ENSGALG00000014684;ENSGALG00000014682	fbn2;ERAP1;CAST
Z	62481533	62525533	ML2,FL2	2	1	ENSGALG00000015624	VCAN
Note: Some genes are overlapped among different selection regions because some regions are close to each others; * genes marked by red color are the genes close to the region (± 100kb); ** "-" genes without assoicated gene symbols; NA: Not available
