# Supplementary material for: Detection of genomic signatures of recent selection in commercial broiler chickens
Source: BMC Genet. 2016 Aug 26;17(1):122. doi: 10.1186/s12863-016-0430-1 (PMC5002100; doi:10.1186/s12863-016-0430-1)
Supplement: Additional file 5: — Table S5. Major haplotypes and their frequencies detected in the purebred lines at the high-confidence selection regions that span at least 5 SNPs in our genotype data (XLSX 12 kb) [file 12863_2016_430_MOESM5_ESM.xlsx]

## Sheet: TableS5
Table S5 Major haplotypes and their frequencies detected in the purebred lines at the high-confidence selection regions spanning at least 5 SNPs in our genotype data
Chromosome	Region Start (bp)	Region End (bp)	Population	No.SNP	FL1		FL2		ML1		ML2		ML3		Haplotype Sequence	MajHapHomoInd*
					MajHap1	MajHapFreq2	MajHap1	MajHapFreq2	MajHap1	MajHapFreq2	MajHap1	MajHapFreq2	MajHap1	MajHapFreq2
1	54923595	55215595	FL2,ML3	10	H1	0.301587	H2	0.752066	H3	0.4375	H3	0.392578	H4	0.717949	GGACGCACGA; AAACGCGCAA; GGGAAAGCAG; GAAAGAAAAG	H2 vs. H4: 0.40
2	18696746	19226746	FL2,ML2	22	H1	0.34127	H2	0.88843	H3	0.375	H2	0.830078	H2	0.24359	AGAAAGGAAGGGAGGCCAGAGA; AGAAAGGAAAAGAGACCAGCAC; AGGGGAAGGGGAAGGCAGGCGA	NT
2	24796746	24964746	ML1,ML3	7	H1	0.337302	H2	0.438017	H1	0.833333	H3	0.546875	H1	0.910256	GAAACAA; AGACAGG; AGGCCGA	NT
2	29210746	29986746	FL1,ML2	32	H1	0.781746	H2	0.268595	H3	0.4375	H4	0.740234	H4	0.25641	GCAAACAAGAAGAGGAAGGAGGGGGAAGAGAA; GCGAGAAGGGAACAGAAAGGAAAAGAAAAGAA; GCAAACGAAGGGAGAGAAGAGGGGGAAAAGAA; AAGAGAGAAGGGAGGGAGGAGGGAAGAAAGAA	H1 vs. H4: 0.56
3	31915236	32869236	FL1,ML1	38	H1	0.77381	H2	0.590909	H2	0.458333	H3	0.207031	H4	0.282051	AGAGGGCAACCAGGGAAGCGAGAAAAAGAGGGGAGAAG; GGAGAGAAGAACAAAGGACAAAGGCGGAGAAGAGAGGA; GGAAGGCGACAAGGGAAGCGCAGGCGGAAAAGGAAGGA; AAGGAGCGACAAGGGAAGCGCGAAAAAGAGGAGAGAAA	H1 vs. H2: 0.21
4	52154567	52474567	FL1,FL2	14	H1	0.797619	H1	0.698347	H2	0.4375	H3	0.224609	H4	0.282051	AAAAAAAGCAAAAA; GAGAAGGAAAGAAG; GAAAAGAGCCGAAA; AAGAGAGAACAGAG	NT
5	10653054	11089054	ML2,ML3	18	H1	0.380952	H2	0.471074	H3	0.354167	H4	0.916016	H5	0.833333	GGCAGAAAAGGGAAGGGA; GACAGAGGAAGGCGAGGA; GACAGAGGAAGGCAAGGA; AGCAGAGAGGGAAGGGGA; GACAGAAGAAGAAAGGGA	H4 vs. H5: 0.61
5	12813054	13015054	FL2,ML2	5	H1	0.265873	H2	0.971074	H3	0.4375	H4	0.607422	H5	0.346154	GGCCG; GGCAG; GGCCA; AAACG; AGAAA	H2 vs. H4: 0.20
5	31057054	31817054	ML1,ML3	29	H1	0.456349	H1	0.38843	H1	0.958333	H1	0.574219	H1	0.820513	AGAGGGGAAAAAAGGGAGAAAAAGAAGGA	NT
8	6908377	7040377	FL1,ML1,ML2	8	H1	0.72619	H2	0.342975	H2	0.770833	H2	0.990234	H2	0.948718	AGGCACAA; GAGAGCGG	H1 vs. H2: 0.25
13	9380016	9440016	FL1,ML2	7	H1	0.492063	H2	0.334711	H3	0.6875	H4	0.634766	H4	0.192308	GGAGGAA; AAAGGAA; AGAGGGA; AAAGGGG	H1 vs. H4: 0.43
18	221750	403750	FL1,ML1	15	H1	1	H2	0.243802	H1	0.9375	H3	0.464844	H1	0.474359	AAAAAAGAAACGAAG; AAAAAAGGGGAAGAG; GGGCAGGAGGAAGAG	NT
Z	9535533	9727533	FL1,FL2	6	H1	0.980159	H1	0.950413	H2	0.354167	H2	0.660156	H2	0.589744	GAGAGA; AGGGGA	NT
Z	45489533	45725533	FL1,ML2	7	H1	0.960317	H2	0.413223	H3	0.645833	H3	1	H3	0.961538	AAGGCGA; GGAACGA; GGAACGG	H1 vs. H3: 0.29
Note: 1: The major haplotype detected at each region in each purbred line and its sequence are ordered and presented in the column named “Haplotype Sequence”; 2: Major haplotype frequency; *: Homology in haplotype between two major haplotypes in the selection region, and “NT” stands for “no test” because only one major haplotype is detected in the selection region in multiple lines with selection…
