# Supplementary material for: Detection of genomic signatures of recent selection in commercial broiler chickens
Source: BMC Genet. 2016 Aug 26;17(1):122. doi: 10.1186/s12863-016-0430-1 (PMC5002100; doi:10.1186/s12863-016-0430-1)
Supplement: Additional file 7: — Table S7. Candidate selection regions on autosomes detected using ZH scores (XLSX 33 kb) [file 12863_2016_430_MOESM7_ESM.xlsx]

## Sheet: TableS6
Table S7 Candidate selection regions on autosomes detected using ZH scores
Chromosome	Region	No. Windows	Min ZH Scores*	Overlaped Regions on Galgal 4.0 by Elfernick et al (2012)	Overlaped Regions on Galgal 2.1 by Elfernick et al (2012)
1	17325206-17446734	2	-4.41818
1	55318088-55688710	9	-4.37527	55270842-55742636	57160808-57640392
1	55890067-56127275	5	-5.12591
1	94794472-94910370	1	-5.01404	94765422-94910370	98803036-98949817
1	96848298-96934530	2	-5.05849
1	100172772-100256420	1	-4.86414
1	101247403-101332268	1	-4.08706	101247403-101332268	105347850-105433972
2	51162211-51283333	2	-5.62431
2	52985076-53150206	1	-4.30999	53019497-53182786	54058591-54230105
2	54950540-55117267	1	-4.60178
2	118411866-118805768	9	-6.07119	118363604-118805768	123456560-123902432
2	123103337-123190653	1	-4.15494
2	123245460-123367332	1	-4.09982
2	132700572-132866538	3	-5.20612
2	134352222-134442514	1	-4.40593
4	19743236-19835780	1	-4.6844	19743236-19835780	21353385-21446397
4	25764337-25859452	1	-4.51117	25764337-25859452	27390369-27486328
4	28035422-28230422	2	-4.18725
4	41084642-41198563	2	-4.54559
4	55064448-55217732	2	-4.77625
5	2313223-2476419	3	-6.64173	2313223-2476419	2344535-2509232
5	17167644-17318490	3	-4.60421
5	28368731-28506092	2	-4.2403
5	29108062-29266586	2	-4.08098	29135573-29295758	32166885-32328626
5	31025580-31147825	2	-4.22052
5	31507804-31832717	9	-5.80301
5	33007063-33120931	1	-4.4971
7	5643745-5905521	1	-4.06894
7	6684032-6889263	8	-5.73815
7	7509112-7650094	4	-5.4364
7	8676490-8758220	1	-4.21272
7	34593699-34664942	2	-4.98714
9	9038758-9119497	1	-4.09562
11	15147420-15179611	1	-4.0699
12	19551322-19635007	3	-4.26715	19488793-19625157	20149599-20289120
19	9671672-9749988	1	-4.02424	9671672-9781558	9652495-9762375
20	11419918-11452543	1	-4.4704
25	1020499-1038371	1	-4.03785
27	1800098-1822575	1	-4.72958
28	3718756-3767132	1	-4.0485
28	3880366-4012896	10	-5.03957	3958560-4012896	3747817-3803959
Note: * Minimum ZH Scores among multiple 5-marker windows.
