# Supplementary material for: Detection of genomic signatures of recent selection in commercial broiler chickens
Source: BMC Genet. 2016 Aug 26;17(1):122. doi: 10.1186/s12863-016-0430-1 (PMC5002100; doi:10.1186/s12863-016-0430-1)
Supplement: Additional file 8: — Table S8. Genes in regions detected using ZH scores that overlap with previous studies (XLSX 34 kb) [file 12863_2016_430_MOESM8_ESM.xlsx]

## Sheet: Sheet1
Table S8 Genes in regions detected using ZH scores that overlap with previous studies
Ensembl Gene ID	Gene Name	Chromosome	Gene Start (bp)	Gene End (bp)	Reference
ENSGALG00000012755	IGF-I	1	55432530	55480957	Rubin et al., 2010; Elferink et al., 2012
ENSGALG00000012757	PMCH	1	55523694	55525080	Rubin et al., 2010; Elferink et al., 2012
ENSGALG00000012756	PARPBP	1	55520474	55569389	Rubin et al., 2010; Elferink et al., 2012
ENSGALG00000012759	NUP37	1	55569414	55593570	Rubin et al., 2010; Elferink et al., 2012
ENSGALG00000012760	CCDC53	1	55601447	55616701	Rubin et al., 2010; Elferink et al., 2012
ENSGALG00000012761	DRAM1	1	55643576	55658917	Rubin et al., 2010; Elferink et al., 2012
ENSGALG00000012763	GNPTAB	1	55671166	55703413	Rubin et al., 2010; Elferink et al., 2012
ENSGALG00000012788	PARP12	1	55884056	55900238	Elferink et al., 2012
ENSGALG00000012791	TBXAS1	1	55904115	56140985	Rubin et al., 2010; Elferink et al., 2012
ENSGALG00000015737	NCAM2	1	100155276	100281469	Elferink et al., 2012
ENSGALG00000012369	TPK1	2	52757783	53010513	Rubin et al., 2010; Elferink et al., 2012
ENSGALG00000015670	HNF4G	2	118421432	118442821	Rubin et al., 2010; Elferink et al., 2012
ENSGALG00000016111	CSMD3	2	132812344	133381395	Elferink et al., 2012
ENSGALG00000009732	PCDH18	4	28118550	28128788	Rubin et al., 2010
ENSGALG00000003777	NELL1	5	2243250	2526700	Elferink et al., 2012
ENSGALG00000009845	GJD2	5	31568439	31572498	Rubin et al., 2010
ENSGALG00000009847	STXBP6	5	31693846	31748417	Elferink et al., 2012
ENSGALG00000005974	COL6A1	7	6739939	6761011	Rubin et al., 2010
ENSGALG00000006126	COL6A2	7	6781274	6810349	Rubin et al., 2010
ENSGALG00000006131	FTCD	7	6812146	6818978	Rubin et al., 2010
ENSGALG00000006133	-	7	6832281	6832803	Rubin et al., 2010
ENSGALG00000025432	-	7	6843583	6843666	Rubin et al., 2010
ENSGALG00000004363	MCM3AP	7	6849401	6877820	Rubin et al., 2010
ENSGALG00000006141	FUT13	7	6880141	6893211	Rubin et al., 2010
ENSGALG00000008473	PLXND1	12	19511694	19575586	Elferink et al., 2012
ENSGALG00000008487	TMCC1	12	19596795	19653917	Elferink et al., 2012
ENSGALG00000003579	CTK-1	28	3878507	3912897	Rubin et al., 2010; Elferink et al., 2012
ENSGALG00000003703	USE1	28	3920735	3924954	Rubin et al., 2010
ENSGALG00000003717	MYO9B	28	3926426	3956759	Rubin et al., 2010
ENSGALG00000003727	HAUS8	28	3966089	3971791	Elferink et al., 2012
ENSGALG00000003742	CPAMD8	28	3981682	4015690	Elferink et al., 2012
Note: - means no assoicated gene name
